# Supplementary material for: The globalization of naval provisioning: ancient DNA and stable isotope analyses of stored cod from the wreck of the Mary Rose, AD 1545
Source: R Soc Open Sci. 2015 Sep 9;2(9):150199. doi: 10.1098/rsos.150199 (PMC4593681; doi:10.1098/rsos.150199)
Supplement: Table_S1 [file rsos150199supp3.xlsx]

## Sheet: Table_S2
specimen number	aDNA control sample	isotope control sample	aDNA cluster	original isotope region	isotope macro-group	country	settlement	site	archaeological date (years or centuries AD)	skeletal element	total length group (mm)	δ13C	δ15N	C:N ratio	isotope laboratory	references (stable isotope data)	references (archaeological data)
7	no	yes		north-east Atlantic	Atlantic Europe	Scotland	Quoygrew	Quoygrew	11th-12th	Premaxilla	800-1000	-12.51	13.677	3.26093	Leipzig	reference [7] in paper	Harland J.F, Barrett J.H. 2012 The maritime economy: fish bone. In Being an Islander: Production and identity at Quoygrew, Orkney, AD 900–1600. (ed. J.H. Barrett), pp. 115-38. Cambridge: McDonald Institute for Archaeological Research.
10	no	yes		north-east Atlantic	Atlantic Europe	Scotland	Quoygrew	Quoygrew	11th-12th	Premaxilla	500-800	-13.3895	13.664	3.31672	Leipzig	reference [7] in paper	Harland J.F, Barrett J.H. 2012 The maritime economy: fish bone. In Being an Islander: Production and identity at Quoygrew, Orkney, AD 900–1600. (ed. J.H. Barrett), pp. 115-38. Cambridge: McDonald Institute for Archaeological Research.
11	no	yes		north-east Atlantic	Atlantic Europe	Scotland	Quoygrew	Quoygrew	11th-12th	Premaxilla	800-1000	-13.583	13.68	3.30605	Leipzig	reference [7] in paper	Harland J.F, Barrett J.H. 2012 The maritime economy: fish bone. In Being an Islander: Production and identity at Quoygrew, Orkney, AD 900–1600. (ed. J.H. Barrett), pp. 115-38. Cambridge: McDonald Institute for Archaeological Research.
22	no	yes		north-east Atlantic	Atlantic Europe	Scotland	Quoygrew	Quoygrew	11th-12th	Premaxilla	500-800	-12.648	13.524	3.20912	Leipzig	reference [7] in paper	Harland J.F, Barrett J.H. 2012 The maritime economy: fish bone. In Being an Islander: Production and identity at Quoygrew, Orkney, AD 900–1600. (ed. J.H. Barrett), pp. 115-38. Cambridge: McDonald Institute for Archaeological Research.
25	no	yes		north-east Atlantic	Atlantic Europe	Scotland	Quoygrew	Quoygrew	11th-12th	Premaxilla	800-1000	-12.895	14.4985	3.36153	Leipzig	reference [7] in paper	Harland J.F, Barrett J.H. 2012 The maritime economy: fish bone. In Being an Islander: Production and identity at Quoygrew, Orkney, AD 900–1600. (ed. J.H. Barrett), pp. 115-38. Cambridge: McDonald Institute for Archaeological Research.
26	no	yes		north-east Atlantic	Atlantic Europe	Scotland	Quoygrew	Quoygrew	11th-12th	Premaxilla	500-800	-13.7125	14.3695	3.42442	Leipzig	reference [7] in paper	Harland J.F, Barrett J.H. 2012 The maritime economy: fish bone. In Being an Islander: Production and identity at Quoygrew, Orkney, AD 900–1600. (ed. J.H. Barrett), pp. 115-38. Cambridge: McDonald Institute for Archaeological Research.
28	no	yes		north-east Atlantic	Atlantic Europe	Scotland	Quoygrew	Quoygrew	11th-12th	Premaxilla	800-1000	-13.442	14.706	3.3891	Leipzig	reference [7] in paper	Harland J.F, Barrett J.H. 2012 The maritime economy: fish bone. In Being an Islander: Production and identity at Quoygrew, Orkney, AD 900–1600. (ed. J.H. Barrett), pp. 115-38. Cambridge: McDonald Institute for Archaeological Research.
50	no	yes		north-east Atlantic	Atlantic Europe	Scotland	Quoygrew	Quoygrew	11th-12th	Premaxilla	800-1000	-12.368	11.9035	3.33399	Leipzig	reference [7] in paper	Harland J.F, Barrett J.H. 2012 The maritime economy: fish bone. In Being an Islander: Production and identity at Quoygrew, Orkney, AD 900–1600. (ed. J.H. Barrett), pp. 115-38. Cambridge: McDonald Institute for Archaeological Research.
53	no	yes		north-east Atlantic	Atlantic Europe	Scotland	Quoygrew	Quoygrew	11th-12th	Dentary	800-1000	-13.7	13.9	3.36	Cambridge	this study	Harland J.F, Barrett J.H. 2012 The maritime economy: fish bone. In Being an Islander: Production and identity at Quoygrew, Orkney, AD 900–1600. (ed. J.H. Barrett), pp. 115-38. Cambridge: McDonald Institute for Archaeological Research.
54	no	yes		north-east Atlantic	Atlantic Europe	Scotland	Quoygrew	Quoygrew	11th-12th	Dentary	800-1000	-13.1	14.2	3.33	Cambridge	this study	Harland J.F, Barrett J.H. 2012 The maritime economy: fish bone. In Being an Islander: Production and identity at Quoygrew, Orkney, AD 900–1600. (ed. J.H. Barrett), pp. 115-38. Cambridge: McDonald Institute for Archaeological Research.
56	no	yes		north-east Atlantic	Atlantic Europe	Scotland	Quoygrew	Quoygrew	11th-12th	Dentary	800-1000	-13.3	13.9	3.26	Cambridge	this study	Harland J.F, Barrett J.H. 2012 The maritime economy: fish bone. In Being an Islander: Production and identity at Quoygrew, Orkney, AD 900–1600. (ed. J.H. Barrett), pp. 115-38. Cambridge: McDonald Institute for Archaeological Research.
58	no	yes		north-east Atlantic	Atlantic Europe	Scotland	Quoygrew	Quoygrew	11th-12th	Dentary	800-1000	-12.7	13.3	3.23	Cambridge	this study	Harland J.F, Barrett J.H. 2012 The maritime economy: fish bone. In Being an Islander: Production and identity at Quoygrew, Orkney, AD 900–1600. (ed. J.H. Barrett), pp. 115-38. Cambridge: McDonald Institute for Archaeological Research.
60	no	yes		north-east Atlantic	Atlantic Europe	Scotland	Quoygrew	Quoygrew	11th-12th	Dentary	800-1000	-12.9	14.6	3.32	Cambridge	this study	Harland J.F, Barrett J.H. 2012 The maritime economy: fish bone. In Being an Islander: Production and identity at Quoygrew, Orkney, AD 900–1600. (ed. J.H. Barrett), pp. 115-38. Cambridge: McDonald Institute for Archaeological Research.
73	no	yes		north-east Atlantic	Atlantic Europe	Scotland	Quoygrew	Quoygrew	11th-12th	Premaxilla	800-1000	-12.4535	14.94	3.19525	Leipzig	reference [7] in paper	Harland J.F, Barrett J.H. 2012 The maritime economy: fish bone. In Being an Islander: Production and identity at Quoygrew, Orkney, AD 900–1600. (ed. J.H. Barrett), pp. 115-38. Cambridge: McDonald Institute for Archaeological Research.
77	no	yes		north-east Atlantic	Atlantic Europe	Scotland	Quoygrew	Quoygrew	11th-12th	Dentary	800-1000	-13.1	14.4	3.31	Cambridge	this study	Harland J.F, Barrett J.H. 2012 The maritime economy: fish bone. In Being an Islander: Production and identity at Quoygrew, Orkney, AD 900–1600. (ed. J.H. Barrett), pp. 115-38. Cambridge: McDonald Institute for Archaeological Research.
78	no	yes		north-east Atlantic	Atlantic Europe	Scotland	Quoygrew	Quoygrew	11th-12th	Dentary	800-1000	-12.6	14.7	3.17	Cambridge	this study	Harland J.F, Barrett J.H. 2012 The maritime economy: fish bone. In Being an Islander: Production and identity at Quoygrew, Orkney, AD 900–1600. (ed. J.H. Barrett), pp. 115-38. Cambridge: McDonald Institute for Archaeological Research.
79	no	yes		north-east Atlantic	Atlantic Europe	Scotland	Quoygrew	Quoygrew	11th-12th	Dentary	500-800	-13	14	3.24	Cambridge	this study	Harland J.F, Barrett J.H. 2012 The maritime economy: fish bone. In Being an Islander: Production and identity at Quoygrew, Orkney, AD 900–1600. (ed. J.H. Barrett), pp. 115-38. Cambridge: McDonald Institute for Archaeological Research.
80	no	yes		north-east Atlantic	Atlantic Europe	Scotland	Quoygrew	Quoygrew	11th-12th	Dentary	800-1000	-13.4	14.6	3.3	Cambridge	this study	Harland J.F, Barrett J.H. 2012 The maritime economy: fish bone. In Being an Islander: Production and identity at Quoygrew, Orkney, AD 900–1600. (ed. J.H. Barrett), pp. 115-38. Cambridge: McDonald Institute for Archaeological Research.
85	no	yes		north-east Atlantic	Atlantic Europe	Scotland	Quoygrew	Quoygrew	11th-12th	Dentary	800-1000	-12.4	13.7	3.25	Cambridge	this study	Harland J.F, Barrett J.H. 2012 The maritime economy: fish bone. In Being an Islander: Production and identity at Quoygrew, Orkney, AD 900–1600. (ed. J.H. Barrett), pp. 115-38. Cambridge: McDonald Institute for Archaeological Research.
86	no	yes		north-east Atlantic	Atlantic Europe	Scotland	Quoygrew	Quoygrew	11th-12th	Dentary	500-800	-14.1	13.8	3.33	Cambridge	this study	Harland J.F, Barrett J.H. 2012 The maritime economy: fish bone. In Being an Islander: Production and identity at Quoygrew, Orkney, AD 900–1600. (ed. J.H. Barrett), pp. 115-38. Cambridge: McDonald Institute for Archaeological Research.
87	no	yes		north-east Atlantic	Atlantic Europe	Scotland	Quoygrew	Quoygrew	11th-12th	Dentary	800-1000	-12.6	14.4	3.31	Cambridge	this study	Harland J.F, Barrett J.H. 2012 The maritime economy: fish bone. In Being an Islander: Production and identity at Quoygrew, Orkney, AD 900–1600. (ed. J.H. Barrett), pp. 115-38. Cambridge: McDonald Institute for Archaeological Research.
88	no	yes		north-east Atlantic	Atlantic Europe	Scotland	Quoygrew	Quoygrew	11th-12th	Dentary	800-1000	-13.2	14.9	3.25	Cambridge	this study	Harland J.F, Barrett J.H. 2012 The maritime economy: fish bone. In Being an Islander: Production and identity at Quoygrew, Orkney, AD 900–1600. (ed. J.H. Barrett), pp. 115-38. Cambridge: McDonald Institute for Archaeological Research.
89	no	yes		north-east Atlantic	Atlantic Europe	Scotland	Quoygrew	Quoygrew	11th-12th	Dentary	800-1000	-12.5	14.7	3.22	Cambridge	this study	Harland J.F, Barrett J.H. 2012 The maritime economy: fish bone. In Being an Islander: Production and identity at Quoygrew, Orkney, AD 900–1600. (ed. J.H. Barrett), pp. 115-38. Cambridge: McDonald Institute for Archaeological Research.
90	no	yes		north-east Atlantic	Atlantic Europe	Scotland	Quoygrew	Quoygrew	11th-12th	Dentary	800-1000	-12.1	14	3.2	Cambridge	this study	Harland J.F, Barrett J.H. 2012 The maritime economy: fish bone. In Being an Islander: Production and identity at Quoygrew, Orkney, AD 900–1600. (ed. J.H. Barrett), pp. 115-38. Cambridge: McDonald Institute for Archaeological Research.
100	no	yes		north-east Atlantic	Atlantic Europe	Scotland	Quoygrew	Quoygrew	11th-12th	Premaxilla	800-1000	-11.92	14.6705	3.18865	Leipzig	reference [7] in paper	Harland J.F, Barrett J.H. 2012 The maritime economy: fish bone. In Being an Islander: Production and identity at Quoygrew, Orkney, AD 900–1600. (ed. J.H. Barrett), pp. 115-38. Cambridge: McDonald Institute for Archaeological Research.
102	no	yes		north-east Atlantic	Atlantic Europe	Scotland	Quoygrew	Quoygrew	11th-12th	Premaxilla	800-1000	-12.375	14.844	3.21604	Leipzig	reference [7] in paper	Harland J.F, Barrett J.H. 2012 The maritime economy: fish bone. In Being an Islander: Production and identity at Quoygrew, Orkney, AD 900–1600. (ed. J.H. Barrett), pp. 115-38. Cambridge: McDonald Institute for Archaeological Research.
106	no	yes		north-east Atlantic	Atlantic Europe	Scotland	Quoygrew	Quoygrew	11th-12th	Premaxilla	500-800	-13.1005	13.534	3.26602	Leipzig	reference [7] in paper	Harland J.F, Barrett J.H. 2012 The maritime economy: fish bone. In Being an Islander: Production and identity at Quoygrew, Orkney, AD 900–1600. (ed. J.H. Barrett), pp. 115-38. Cambridge: McDonald Institute for Archaeological Research.
116	no	yes		north-east Atlantic	Atlantic Europe	Scotland	Quoygrew	Quoygrew	11th-12th	Premaxilla	800-1000	-13.453	14.34	3.49173	Leipzig	reference [7] in paper	Harland J.F, Barrett J.H. 2012 The maritime economy: fish bone. In Being an Islander: Production and identity at Quoygrew, Orkney, AD 900–1600. (ed. J.H. Barrett), pp. 115-38. Cambridge: McDonald Institute for Archaeological Research.
121	no	yes		Arctic Norway	Arctic Norway	Norway	Kongshavn	Kongshavn	14th	Premaxilla	800-1000	-15.4015	13.7615	3.50913	Leipzig	reference [7] in paper	Amundsen, C. 2011 The zoo-archaeology of multi-room houses. In Hybrid Spaces: Medieval Finnmark and the Archaeology of Multi-room Houses. (eds. B. Olsen, P. Urbanzcyk), pp. 241-264. Oslo: Novus Press.
122	no	yes		Arctic Norway	Arctic Norway	Norway	Kongshavn	Kongshavn	14th	Premaxilla	800-1000	-15.4013	14.458	3.45301	Cambridge	this study	Amundsen, C. 2011 The zoo-archaeology of multi-room houses. In Hybrid Spaces: Medieval Finnmark and the Archaeology of Multi-room Houses. (eds. B. Olsen, P. Urbanzcyk), pp. 241-264. Oslo: Novus Press.
123	no	yes		Arctic Norway	Arctic Norway	Norway	Kongshavn	Kongshavn	14th	Premaxilla	500-800	-15.337	14.8355	3.43202	Leipzig	reference [7] in paper	Amundsen, C. 2011 The zoo-archaeology of multi-room houses. In Hybrid Spaces: Medieval Finnmark and the Archaeology of Multi-room Houses. (eds. B. Olsen, P. Urbanzcyk), pp. 241-264. Oslo: Novus Press.
125	no	yes		Arctic Norway	Arctic Norway	Norway	Kongshavn	Kongshavn	14th	Premaxilla	500-800	-14.432	13.8435	3.34413	Leipzig	reference [7] in paper	Amundsen, C. 2011 The zoo-archaeology of multi-room houses. In Hybrid Spaces: Medieval Finnmark and the Archaeology of Multi-room Houses. (eds. B. Olsen, P. Urbanzcyk), pp. 241-264. Oslo: Novus Press.
126	no	yes		Arctic Norway	Arctic Norway	Norway	Kongshavn	Kongshavn	14th	Premaxilla	500-800	-17.112	13.195	3.59135	Leipzig	reference [7] in paper	Amundsen, C. 2011 The zoo-archaeology of multi-room houses. In Hybrid Spaces: Medieval Finnmark and the Archaeology of Multi-room Houses. (eds. B. Olsen, P. Urbanzcyk), pp. 241-264. Oslo: Novus Press.
129	no	yes		Arctic Norway	Arctic Norway	Norway	Skonsvika	Skonsvika	1240-1390	Premaxilla	800-1000	-13.672	14.261	3.24798	Leipzig	reference [7] in paper	Amundsen, C. 2011 The zoo-archaeology of multi-room houses. In Hybrid Spaces: Medieval Finnmark and the Archaeology of Multi-room Houses. (eds. B. Olsen, P. Urbanzcyk), pp. 241-264. Oslo: Novus Press.
132	no	yes		Arctic Norway	Arctic Norway	Norway	Skonsvika	Skonsvika	1240-1390	Premaxilla	500-800	-14.764	14.1755	3.59989	Leipzig	reference [7] in paper	Amundsen, C. 2011 The zoo-archaeology of multi-room houses. In Hybrid Spaces: Medieval Finnmark and the Archaeology of Multi-room Houses. (eds. B. Olsen, P. Urbanzcyk), pp. 241-264. Oslo: Novus Press.
133	no	yes		Arctic Norway	Arctic Norway	Norway	Skonsvika	Skonsvika	1240-1390	Premaxilla	500-800	-14.045	15.7445	3.35977	Leipzig	reference [7] in paper	Amundsen, C. 2011 The zoo-archaeology of multi-room houses. In Hybrid Spaces: Medieval Finnmark and the Archaeology of Multi-room Houses. (eds. B. Olsen, P. Urbanzcyk), pp. 241-264. Oslo: Novus Press.
134	no	yes		Arctic Norway	Arctic Norway	Norway	Skonsvika	Skonsvika	1240-1390	Premaxilla	500-800	-14.368	13.641	3.40342	Leipzig	reference [7] in paper	Amundsen, C. 2011 The zoo-archaeology of multi-room houses. In Hybrid Spaces: Medieval Finnmark and the Archaeology of Multi-room Houses. (eds. B. Olsen, P. Urbanzcyk), pp. 241-264. Oslo: Novus Press.
145	no	yes		north-east Atlantic	Atlantic Europe	Scotland	Quoygrew	Quoygrew	11th-12th	Premaxilla	800-1000	-13.3995	13.934	3.30231	Leipzig	reference [7] in paper	Harland J.F, Barrett J.H. 2012 The maritime economy: fish bone. In Being an Islander: Production and identity at Quoygrew, Orkney, AD 900–1600. (ed. J.H. Barrett), pp. 115-38. Cambridge: McDonald Institute for Archaeological Research.
152	no	yes		Arctic Norway	Arctic Norway	Norway	Kongshavn	Kongshavn	14th	Premaxilla	800-1000	-15.912	13.7055	3.61247	Leipzig	reference [7] in paper	Amundsen, C. 2011 The zoo-archaeology of multi-room houses. In Hybrid Spaces: Medieval Finnmark and the Archaeology of Multi-room Houses. (eds. B. Olsen, P. Urbanzcyk), pp. 241-264. Oslo: Novus Press.
155	no	yes		southern North Sea	Irish/southern North Sea	Belgium	Raversijde	Raversijde	15th	Premaxilla	800-1000	-13.701	15.4855	3.55759	Leipzig	reference [7] in paper	Ervynck, A., Van Neer, W., Lentacker, A. 2013 Dierenresten uit het middeleeuwse vissersdorp: een synthese. In Het archeologisch onderzoek in Raversijde (Oostende) in de periode 1992-2005 (ed. M. Pieters), pp. 508-525. Brussel: Agentschap Onroerend Erfgoed.
159	no	yes		southern North Sea	Irish/southern North Sea	Belgium	Raversijde	Raversijde	15th	Premaxilla	800-1000	-12.5975	16.109	3.1627	Leipzig	reference [7] in paper	Ervynck, A., Van Neer, W., Lentacker, A. 2013 Dierenresten uit het middeleeuwse vissersdorp: een synthese. In Het archeologisch onderzoek in Raversijde (Oostende) in de periode 1992-2005 (ed. M. Pieters), pp. 508-525. Brussel: Agentschap Onroerend Erfgoed.
171	no	yes		southern North Sea	Irish/southern North Sea	England	Wharram Percy	Wharram Percy	L13th-14th	Dentary	500-800	-12.873	15.508	3.22108	Leipzig	reference [7] in paper	Barrett, J. H. 2005 The fish bone. In Water Resources and their Management: Wharram, a Study of Settlement on the Yorkshire Wolds X. (eds. C. Treen, M. Atkin), pp. 169-175. York: York University Archaeological Publications 12.
172	no	yes		southern North Sea	Irish/southern North Sea	England	Wharram Percy	Wharram Percy	L13th-14th	Vomer	500-800	-13.1935	14.851	3.27303	Leipzig	reference [7] in paper	Barrett, J. H. 2005 The fish bone. In Water Resources and their Management: Wharram, a Study of Settlement on the Yorkshire Wolds X. (eds. C. Treen, M. Atkin), pp. 169-175. York: York University Archaeological Publications 12.
178	no	yes		eastern Baltic Sea	eastern Baltic Sea	Poland	Gdańsk	Olejarna Street 2	1295-1350	Dentary	500-800	-16.7615	11.0905	3.23853	Leipzig	reference [7] in paper	Makowiecki, D. 2003 Historia Ryb i Rybołówstwa w Holocenie na Niżu Polskim w Świetle Badań Archeoichtiologicznych. Poznań: Polish Academy of Science.
179	yes	no	eastern Baltic Sea			Poland	Gdańsk	Olejarna Street 2	1350-1400	Dentary	500-800						Makowiecki, D. 2003 Historia Ryb i Rybołówstwa w Holocenie na Niżu Polskim w Świetle Badań Archeoichtiologicznych. Poznań: Polish Academy of Science.
180	yes	no	eastern Baltic Sea			Poland	Gdańsk	Olejarna Street 2	1350-1400	Dentary	800-1000						Makowiecki, D. 2003 Historia Ryb i Rybołówstwa w Holocenie na Niżu Polskim w Świetle Badań Archeoichtiologicznych. Poznań: Polish Academy of Science.
182	yes	no	eastern Baltic Sea			Poland	Gdańsk	Olejarna Street 2	1295-1350	Dentary	500-800						Makowiecki, D. 2003 Historia Ryb i Rybołówstwa w Holocenie na Niżu Polskim w Świetle Badań Archeoichtiologicznych. Poznań: Polish Academy of Science.
183	yes	yes	eastern Baltic Sea	eastern Baltic Sea	eastern Baltic Sea	Poland	Gdańsk	Olejarna Street 2	1295-1350	Dentary	800-1000	-16.605	12.0205	3.22598	Leipzig	reference [7] in paper	Makowiecki, D. 2003 Historia Ryb i Rybołówstwa w Holocenie na Niżu Polskim w Świetle Badań Archeoichtiologicznych. Poznań: Polish Academy of Science.
187	no	yes		eastern Baltic Sea	eastern Baltic Sea	Poland	Mała Nieszawka	Mała Nieszawka	14th-15th	Premaxilla	500-800	-18.2945	10.6775	3.5636	Leipzig	reference [7] in paper	Iwaszkiewicz, M. 1991 Szczątki ryb z zamku kryżackiego w Małej Nieszawce (woj. Toruńskie). Archeozoologia 16, 3-5.
188	no	yes		eastern Baltic Sea	eastern Baltic Sea	Poland	Mała Nieszawka	Mała Nieszawka	14th-15th	Premaxilla	500-800	-16.452	10.967	3.28194	Leipzig	reference [7] in paper	Iwaszkiewicz, M. 1991 Szczątki ryb z zamku kryżackiego w Małej Nieszawce (woj. Toruńskie). Archeozoologia 16, 3-5.
189	no	yes		eastern Baltic Sea	eastern Baltic Sea	Poland	Mała Nieszawka	Mała Nieszawka	14th-15th	Premaxilla	500-800	-17.4315	11.413	3.55401	Leipzig	reference [7] in paper	Iwaszkiewicz, M. 1991 Szczątki ryb z zamku kryżackiego w Małej Nieszawce (woj. Toruńskie). Archeozoologia 16, 3-5.
190	no	yes		eastern Baltic Sea	eastern Baltic Sea	Poland	Mała Nieszawka	Mała Nieszawka	14th-15th	Premaxilla	500-800	-17.34	11.7465	3.62771	Leipzig	reference [7] in paper	Iwaszkiewicz, M. 1991 Szczątki ryb z zamku kryżackiego w Małej Nieszawce (woj. Toruńskie). Archeozoologia 16, 3-5.
191	no	yes		eastern Baltic Sea	eastern Baltic Sea	Poland	Mała Nieszawka	Mała Nieszawka	14th-15th	Premaxilla	800-1000	-16.519	11.5605	3.34378	Leipzig	reference [7] in paper	Iwaszkiewicz, M. 1991 Szczątki ryb z zamku kryżackiego w Małej Nieszawce (woj. Toruńskie). Archeozoologia 16, 3-5.
192	no	yes		eastern Baltic Sea	eastern Baltic Sea	Poland	Mała Nieszawka	Mała Nieszawka	14th-15th	Premaxilla	800-1000	-16.809	11.7155	3.45382	Leipzig	reference [7] in paper	Iwaszkiewicz, M. 1991 Szczątki ryb z zamku kryżackiego w Małej Nieszawce (woj. Toruńskie). Archeozoologia 16, 3-5.
193	no	yes		eastern Baltic Sea	eastern Baltic Sea	Poland	Mała Nieszawka	Mała Nieszawka	14th-15th	Premaxilla	800-1000	-15.397	13.2135	3.25637	Leipzig	reference [7] in paper	Iwaszkiewicz, M. 1991 Szczątki ryb z zamku kryżackiego w Małej Nieszawce (woj. Toruńskie). Archeozoologia 16, 3-5.
205	no	yes		north-east Atlantic	Atlantic Europe	Scotland	Knowe of Skea	Knowe of Skea	12th-16th	Premaxilla	500-800	-13.3905	14.9215	3.63201	Leipzig	reference [7] in paper	Kilroy, J. 2006 Otters, owls and German merchants: an investigation of faunal remains from Knowe of Skea, Westray, Orkney [MSc thesis]. York: University of York.
208	no	yes		north-east Atlantic	Atlantic Europe	Scotland	Knowe of Skea	Knowe of Skea	12th-16th	Premaxilla	500-800	-13.404	14.208	3.51325	Leipzig	reference [7] in paper	Kilroy, J. 2006 Otters, owls and German merchants: an investigation of faunal remains from Knowe of Skea, Westray, Orkney [MSc thesis]. York: University of York.
209	no	yes		north-east Atlantic	Atlantic Europe	Scotland	Knowe of Skea	Knowe of Skea	12th-16th	Premaxilla	500-800	-13.4535	14.6145	3.64271	Leipzig	reference [7] in paper	Kilroy, J. 2006 Otters, owls and German merchants: an investigation of faunal remains from Knowe of Skea, Westray, Orkney [MSc thesis]. York: University of York.
257	no	yes		southern North Sea	Irish/southern North Sea	England	York	Coppergate	1200-1280	Premaxilla	800-1000	-13.596	16.227	3.61036	Leipzig	reference [7] in paper	Harland, J.F, Jones, A.K.G., Orton, D.C., Barrett, J.H. in press Fishing and fish trade in medieval York: the zooarchaeological evidence. In Cod and Herring: The Archaeology and History of Medieval Sea Fishing. (eds J.H. Barrett, D.C. Orton). Oxford: Oxbow.
259	no	yes		southern North Sea	Irish/southern North Sea	England	York	Coppergate	c.955/6 - E/M11th	Premaxilla	800-1000	-14.024	16.444	3.54702	Leipzig	reference [7] in paper	Harland, J.F, Jones, A.K.G., Orton, D.C., Barrett, J.H. in press Fishing and fish trade in medieval York: the zooarchaeological evidence. In Cod and Herring: The Archaeology and History of Medieval Sea Fishing. (eds J.H. Barrett, D.C. Orton). Oxford: Oxbow.
351	no	yes		Arctic Norway	Arctic Norway	Norway	Storvågan	Storvågan	12th-15th	Premaxilla	500-800	-14.841	13.734	3.44194	Leipzig	reference [7] in paper	Bertelsen, R., Buko, A., Fossnes, A., Hood, J., Kobylinski, Z., Lind, K., Urbanczyk, P. 1987 The Storvågan Project 1985-86. Norwegian Archaeological Review. 20, 51-55.
353	yes	no	Lofoten & Bergen			Norway	Storvågan	Storvågan	12th-15th	Premaxilla	>1000						Bertelsen, R., Buko, A., Fossnes, A., Hood, J., Kobylinski, Z., Lind, K., Urbanczyk, P. 1987 The Storvågan Project 1985-86. Norwegian Archaeological Review. 20, 51-55.
354	yes	no	Lofoten & Bergen			Norway	Storvågan	Storvågan	12th-15th	Premaxilla	>1000						Bertelsen, R., Buko, A., Fossnes, A., Hood, J., Kobylinski, Z., Lind, K., Urbanczyk, P. 1987 The Storvågan Project 1985-86. Norwegian Archaeological Review. 20, 51-55.
355	yes	yes	Lofoten & Bergen	Arctic Norway	Arctic Norway	Norway	Storvågan	Storvågan	12th-15th	Premaxilla	800-1000	-15.64	14.15	3.54	Leipzig	reference [7] in paper	Bertelsen, R., Buko, A., Fossnes, A., Hood, J., Kobylinski, Z., Lind, K., Urbanczyk, P. 1987 The Storvågan Project 1985-86. Norwegian Archaeological Review. 20, 51-55.
356	yes	no	Lofoten & Bergen			Norway	Storvågan	Storvågan	12th-15th	Premaxilla	>1000						Bertelsen, R., Buko, A., Fossnes, A., Hood, J., Kobylinski, Z., Lind, K., Urbanczyk, P. 1987 The Storvågan Project 1985-86. Norwegian Archaeological Review. 20, 51-55.
357	yes	yes	Lofoten & Bergen	Arctic Norway	Arctic Norway	Norway	Storvågan	Storvågan	12th-15th	Premaxilla	800-1000	-13.939	14.326	3.25551	Leipzig	reference [7] in paper	Bertelsen, R., Buko, A., Fossnes, A., Hood, J., Kobylinski, Z., Lind, K., Urbanczyk, P. 1987 The Storvågan Project 1985-86. Norwegian Archaeological Review. 20, 51-55.
358	no	yes		Arctic Norway	Arctic Norway	Norway	Storvågan	Storvågan	12th-15th	Premaxilla	800-1000	-13.5845	15.8195	3.28838	Leipzig	reference [7] in paper	Bertelsen, R., Buko, A., Fossnes, A., Hood, J., Kobylinski, Z., Lind, K., Urbanczyk, P. 1987 The Storvågan Project 1985-86. Norwegian Archaeological Review. 20, 51-55.
359	yes	no	Lofoten & Bergen			Norway	Storvågan	Storvågan	12th-15th	Premaxilla	>1000						Bertelsen, R., Buko, A., Fossnes, A., Hood, J., Kobylinski, Z., Lind, K., Urbanczyk, P. 1987 The Storvågan Project 1985-86. Norwegian Archaeological Review. 20, 51-55.
362	no	yes		Arctic Norway	Arctic Norway	Norway	Helgøygården	Helgøygården	14th	Premaxilla	500-800	-15.991	13.9445	3.3874	Leipzig	reference [7] in paper	Holm-Olsen, I. M. 1981 Economy and settlement pattern 1350-1800 AD, based on evidence from farm mounds. Norwegian Archaeological Review. 14, 86-101.
364	no	yes		Arctic Norway	Arctic Norway	Norway	Helgøygården	Helgøygården	14th	Premaxilla	500-800	-15.5215	12.7835	3.37956	Leipzig	reference [7] in paper	Holm-Olsen, I. M. 1981 Economy and settlement pattern 1350-1800 AD, based on evidence from farm mounds. Norwegian Archaeological Review. 14, 86-101.
365	no	yes		Arctic Norway	Arctic Norway	Norway	Helgøygården	Helgøygården	14th	Premaxilla	500-800	-12.3895	14.4115	3.13211	Leipzig	reference [7] in paper	Holm-Olsen, I. M. 1981 Economy and settlement pattern 1350-1800 AD, based on evidence from farm mounds. Norwegian Archaeological Review. 14, 86-101.
366	no	yes		Arctic Norway	Arctic Norway	Norway	Helgøygården	Helgøygården	14th	Premaxilla	500-800	-13.713	14.2775	3.23428	Leipzig	reference [7] in paper	Holm-Olsen, I. M. 1981 Economy and settlement pattern 1350-1800 AD, based on evidence from farm mounds. Norwegian Archaeological Review. 14, 86-101.
367	no	yes		Arctic Norway	Arctic Norway	Norway	Helgøygården	Helgøygården	14th	Premaxilla	800-1000	-14.6385	14.5585	3.45617	Leipzig	reference [7] in paper	Holm-Olsen, I. M. 1981 Economy and settlement pattern 1350-1800 AD, based on evidence from farm mounds. Norwegian Archaeological Review. 14, 86-101.
370	no	yes		Arctic Norway	Arctic Norway	Norway	Helgøygården	Helgøygården	14th	Dentary	800-1000	-13.4605	14.3885	3.31439	Leipzig	reference [7] in paper	Holm-Olsen, I. M. 1981 Economy and settlement pattern 1350-1800 AD, based on evidence from farm mounds. Norwegian Archaeological Review. 14, 86-101.
375	no	yes		southern North Sea	Irish/southern North Sea	England	Norwich	Castle Mall	L11th	Dentary	500-800	-13.5765	14.898	3.46642	Leipzig	reference [7] in paper	Locker, A. M. 2009 Fish bone from Castle Mall (Site 777N). In Norwich Castle: Excavations and Historical Survey, 1987-98. Part III: A Zooarchaeological Study. (U. Albarella, M. Beech, J. Curl, A. Locker, M. Moreno García, J. Mulville). Dereham: Norfolk Museums and Archaeology Service.
376	no	yes		southern North Sea	Irish/southern North Sea	England	Norwich	Castle Mall	L11th	Dentary	500-800	-11.69	16.3415	3.23096	Leipzig	reference [7] in paper	Locker, A. M. 2009 Fish bone from Castle Mall (Site 777N). In Norwich Castle: Excavations and Historical Survey, 1987-98. Part III: A Zooarchaeological Study. (U. Albarella, M. Beech, J. Curl, A. Locker, M. Moreno García, J. Mulville). Dereham: Norfolk Museums and Archaeology Service.
378	no	yes		southern North Sea	Irish/southern North Sea	England	Norwich	Castle Mall	18th	Dentary	500-800	-13.337	16.1995	3.45441	Leipzig	reference [7] in paper	Locker, A. M. 2009 Fish bone from Castle Mall (Site 777N). In Norwich Castle: Excavations and Historical Survey, 1987-98. Part III: A Zooarchaeological Study. (U. Albarella, M. Beech, J. Curl, A. Locker, M. Moreno García, J. Mulville). Dereham: Norfolk Museums and Archaeology Service.
379	no	yes		southern North Sea	Irish/southern North Sea	England	Norwich	Castle Mall	12th	Premaxilla	500-800	-13.2375	16.4045	3.35629	Leipzig	reference [7] in paper	Locker, A. M. 2009 Fish bone from Castle Mall (Site 777N). In Norwich Castle: Excavations and Historical Survey, 1987-98. Part III: A Zooarchaeological Study. (U. Albarella, M. Beech, J. Curl, A. Locker, M. Moreno García, J. Mulville). Dereham: Norfolk Museums and Archaeology Service.
382	no	yes		southern North Sea	Irish/southern North Sea	England	Norwich	Castle Mall	E11th	Dentary	500-800	-13.6965	15.3405	3.38403	Leipzig	reference [7] in paper	Locker, A. M. 2009 Fish bone from Castle Mall (Site 777N). In Norwich Castle: Excavations and Historical Survey, 1987-98. Part III: A Zooarchaeological Study. (U. Albarella, M. Beech, J. Curl, A. Locker, M. Moreno García, J. Mulville). Dereham: Norfolk Museums and Archaeology Service.
383	no	yes		southern North Sea	Irish/southern North Sea	England	Norwich	Castle Mall	E11th	Dentary	500-800	-12.96	15.793	3.28746	Leipzig	reference [7] in paper	Locker, A. M. 2009 Fish bone from Castle Mall (Site 777N). In Norwich Castle: Excavations and Historical Survey, 1987-98. Part III: A Zooarchaeological Study. (U. Albarella, M. Beech, J. Curl, A. Locker, M. Moreno García, J. Mulville). Dereham: Norfolk Museums and Archaeology Service.
446	yes	yes	eastern Baltic Sea	eastern Baltic Sea	eastern Baltic Sea	Sweden	Uppsala	Kransen Block	L13th-E14th	Dentary	500-800	-15.06	13.27	3.38	Leipzig	reference [7] in paper	Jonsson, L. 1986 Finska gäddor och Bergenfisk - ett försök att belysa Uppsalas fiskimport under medeltid och yngre Vasatid. In Uppsala stads historia 7, Från Östra Aros till Uppsala: En samling uppsatser kring det medeltida Uppsala. (eds. N. Cnattingius, T. Neréus), pp. 122-139. Uppsala: Historiekomm.
447	no	yes		eastern Baltic Sea	eastern Baltic Sea	Sweden	Uppsala	Kransen Block	E-M14th	Premaxilla	500-800	-14.95	10.88	3.22	Leipzig	reference [7] in paper	Jonsson, L. 1986 Finska gäddor och Bergenfisk - ett försök att belysa Uppsalas fiskimport under medeltid och yngre Vasatid. In Uppsala stads historia 7, Från Östra Aros till Uppsala: En samling uppsatser kring det medeltida Uppsala. (eds. N. Cnattingius, T. Neréus), pp. 122-139. Uppsala: Historiekomm.
448	yes	no	eastern Baltic Sea			Sweden	Uppsala	Kransen Block	E-M14th	Maxilla	300-500						Jonsson, L. 1986 Finska gäddor och Bergenfisk - ett försök att belysa Uppsalas fiskimport under medeltid och yngre Vasatid. In Uppsala stads historia 7, Från Östra Aros till Uppsala: En samling uppsatser kring det medeltida Uppsala. (eds. N. Cnattingius, T. Neréus), pp. 122-139. Uppsala: Historiekomm.
449	yes	yes	eastern Baltic Sea	eastern Baltic Sea	eastern Baltic Sea	Sweden	Uppsala	Kransen Block	E-M14th	Dentary	500-800	-15.41	12.23	3.31	Leipzig	reference [7] in paper	Jonsson, L. 1986 Finska gäddor och Bergenfisk - ett försök att belysa Uppsalas fiskimport under medeltid och yngre Vasatid. In Uppsala stads historia 7, Från Östra Aros till Uppsala: En samling uppsatser kring det medeltida Uppsala. (eds. N. Cnattingius, T. Neréus), pp. 122-139. Uppsala: Historiekomm.
451	yes	no	eastern Baltic Sea			Sweden	Uppsala	Kransen Block	14th	Dentary	300-500						Jonsson, L. 1986 Finska gäddor och Bergenfisk - ett försök att belysa Uppsalas fiskimport under medeltid och yngre Vasatid. In Uppsala stads historia 7, Från Östra Aros till Uppsala: En samling uppsatser kring det medeltida Uppsala. (eds. N. Cnattingius, T. Neréus), pp. 122-139. Uppsala: Historiekomm.
452	yes	no	eastern Baltic Sea			Sweden	Uppsala	Kransen Block	M-L14th	Premaxilla	500-800						Jonsson, L. 1986 Finska gäddor och Bergenfisk - ett försök att belysa Uppsalas fiskimport under medeltid och yngre Vasatid. In Uppsala stads historia 7, Från Östra Aros till Uppsala: En samling uppsatser kring det medeltida Uppsala. (eds. N. Cnattingius, T. Neréus), pp. 122-139. Uppsala: Historiekomm.
453	yes	yes	eastern Baltic Sea	eastern Baltic Sea	eastern Baltic Sea	Sweden	Uppsala	Kransen Block	M-L14th	Dentary	500-800	-15.13	11.87	3.26	Leipzig	reference [7] in paper	Jonsson, L. 1986 Finska gäddor och Bergenfisk - ett försök att belysa Uppsalas fiskimport under medeltid och yngre Vasatid. In Uppsala stads historia 7, Från Östra Aros till Uppsala: En samling uppsatser kring det medeltida Uppsala. (eds. N. Cnattingius, T. Neréus), pp. 122-139. Uppsala: Historiekomm.
455	yes	yes	eastern Baltic Sea	eastern Baltic Sea	eastern Baltic Sea	Sweden	Uppsala	Kransen Block	M-L14th	Dentary	500-800	-15.65	12.27	3.1	Leipzig	reference [7] in paper	Jonsson, L. 1986 Finska gäddor och Bergenfisk - ett försök att belysa Uppsalas fiskimport under medeltid och yngre Vasatid. In Uppsala stads historia 7, Från Östra Aros till Uppsala: En samling uppsatser kring det medeltida Uppsala. (eds. N. Cnattingius, T. Neréus), pp. 122-139. Uppsala: Historiekomm.
456	no	yes		eastern Baltic Sea	eastern Baltic Sea	Sweden	Uppsala	Kransen Block	L14th-15th	Premaxilla	500-800	-16.79	10.8	3.34	Leipzig	reference [7] in paper	Jonsson, L. 1986 Finska gäddor och Bergenfisk - ett försök att belysa Uppsalas fiskimport under medeltid och yngre Vasatid. In Uppsala stads historia 7, Från Östra Aros till Uppsala: En samling uppsatser kring det medeltida Uppsala. (eds. N. Cnattingius, T. Neréus), pp. 122-139. Uppsala: Historiekomm.
458	no	yes		eastern Baltic Sea	eastern Baltic Sea	Sweden	Uppsala	Kransen Block	L14th-15th	Maxilla	500-800	-17.23	10.75	3.33	Leipzig	reference [7] in paper	Jonsson, L. 1986 Finska gäddor och Bergenfisk - ett försök att belysa Uppsalas fiskimport under medeltid och yngre Vasatid. In Uppsala stads historia 7, Från Östra Aros till Uppsala: En samling uppsatser kring det medeltida Uppsala. (eds. N. Cnattingius, T. Neréus), pp. 122-139. Uppsala: Historiekomm.
460	no	yes		eastern Baltic Sea	eastern Baltic Sea	Sweden	Uppsala	Kransen Block	L14th-15th	Premaxilla	500-800	-15.56	11.25	3.25	Leipzig	reference [7] in paper	Jonsson, L. 1986 Finska gäddor och Bergenfisk - ett försök att belysa Uppsalas fiskimport under medeltid och yngre Vasatid. In Uppsala stads historia 7, Från Östra Aros till Uppsala: En samling uppsatser kring det medeltida Uppsala. (eds. N. Cnattingius, T. Neréus), pp. 122-139. Uppsala: Historiekomm.
464	no	yes		eastern Baltic Sea	eastern Baltic Sea	Sweden	Uppsala	Kransen Block	15th	Premaxilla	500-800	-16.2	13.02	3.33	Leipzig	reference [7] in paper	Jonsson, L. 1986 Finska gäddor och Bergenfisk - ett försök att belysa Uppsalas fiskimport under medeltid och yngre Vasatid. In Uppsala stads historia 7, Från Östra Aros till Uppsala: En samling uppsatser kring det medeltida Uppsala. (eds. N. Cnattingius, T. Neréus), pp. 122-139. Uppsala: Historiekomm.
465	no	yes		eastern Baltic Sea	eastern Baltic Sea	Sweden	Uppsala	Kransen Block	15th	Premaxilla	500-800	-16.34	10.98	3.2	Leipzig	reference [7] in paper	Jonsson, L. 1986 Finska gäddor och Bergenfisk - ett försök att belysa Uppsalas fiskimport under medeltid och yngre Vasatid. In Uppsala stads historia 7, Från Östra Aros till Uppsala: En samling uppsatser kring det medeltida Uppsala. (eds. N. Cnattingius, T. Neréus), pp. 122-139. Uppsala: Historiekomm.
467	no	yes		eastern Baltic Sea	eastern Baltic Sea	Sweden	Uppsala	Kransen Block	15th	Premaxilla	500-800	-16.36	10.73	3.2	Leipzig	reference [7] in paper	Jonsson, L. 1986 Finska gäddor och Bergenfisk - ett försök att belysa Uppsalas fiskimport under medeltid och yngre Vasatid. In Uppsala stads historia 7, Från Östra Aros till Uppsala: En samling uppsatser kring det medeltida Uppsala. (eds. N. Cnattingius, T. Neréus), pp. 122-139. Uppsala: Historiekomm.
468	no	yes		eastern Baltic Sea	eastern Baltic Sea	Sweden	Uppsala	Kransen Block	15th	Premaxilla	500-800	-17.45	9.26	3.2	Leipzig	reference [7] in paper	Jonsson, L. 1986 Finska gäddor och Bergenfisk - ett försök att belysa Uppsalas fiskimport under medeltid och yngre Vasatid. In Uppsala stads historia 7, Från Östra Aros till Uppsala: En samling uppsatser kring det medeltida Uppsala. (eds. N. Cnattingius, T. Neréus), pp. 122-139. Uppsala: Historiekomm.
496	no	yes		southern North Sea	Irish/southern North Sea	England	Southampton	SOU859	"Late Saxon"	Ceratohyal	800-1000	-13.11	16.1	3.29	Leipzig	reference [7] in paper	Hamilton-Dyer, S. 2003 Animal bones from Saxon contexts: West Quay, Southampton: SOU 859, SOU 861. Unpublished report. Southampton: Southampton City Archaeological Unit
497	no	yes		southern North Sea	Irish/southern North Sea	England	Southampton	SOU859	"Late Saxon"	Dentary	800-1000	-12.8	15.98	3.26	Leipzig	reference [7] in paper	Hamilton-Dyer, S. 2003 Animal bones from Saxon contexts: West Quay, Southampton: SOU 859, SOU 861. Unpublished report. Southampton: Southampton City Archaeological Unit
498	no	yes		southern North Sea	Irish/southern North Sea	England	Southampton	SOU859	"Late Saxon"	Dentary	800-1000	-12.44	15.3	3.21	Leipzig	reference [7] in paper	Hamilton-Dyer, S. 2003 Animal bones from Saxon contexts: West Quay, Southampton: SOU 859, SOU 861. Unpublished report. Southampton: Southampton City Archaeological Unit
564	no	yes		southern North Sea	Irish/southern North Sea	England	Southampton	Lower High Street (SOU266)	"Late Saxon"	Dentary	800-1000	-11.58	15.94	3.2	Leipzig	reference [7] in paper	Hamilton-Dyer, S. 1997 The animal bones from Late Saxon and medieval deposits. In The Lower High Street project. (ed. A. Russell). Unpublished report. Southampton: Southampton City Archaeological Unit
565	no	yes		southern North Sea	Irish/southern North Sea	England	Southampton	Lower High Street (SOU266)	"Late Saxon"	Dentary	800-1000	-11.45	16.39	3.21	Leipzig	reference [7] in paper	Hamilton-Dyer, S. 1997 The animal bones from Late Saxon and medieval deposits. In The Lower High Street project. (ed. A. Russell). Unpublished report. Southampton: Southampton City Archaeological Unit
582	no	yes		north-east Atlantic	Atlantic Europe	Scotland	Quoygrew	Quoygrew	15th	Ceratohyal	500-800	-12.2	13.8	3.2	Leipzig	reference [7] in paper	Harland J.F, Barrett J.H. 2012 The maritime economy: fish bone. In Being an Islander: Production and identity at Quoygrew, Orkney, AD 900–1600. (ed. J.H. Barrett), pp. 115-38. Cambridge: McDonald Institute for Archaeological Research.
583	no	yes		north-east Atlantic	Atlantic Europe	Scotland	Quoygrew	Quoygrew	15th	Quadrate	800-1000	-11.9	14.4	3.2	Leipzig	reference [7] in paper	Harland J.F, Barrett J.H. 2012 The maritime economy: fish bone. In Being an Islander: Production and identity at Quoygrew, Orkney, AD 900–1600. (ed. J.H. Barrett), pp. 115-38. Cambridge: McDonald Institute for Archaeological Research.
584	no	yes		north-east Atlantic	Atlantic Europe	Scotland	Quoygrew	Quoygrew	15th	Preopercular	800-1000	-14.2	15.1	3.4	Leipzig	reference [7] in paper	Harland J.F, Barrett J.H. 2012 The maritime economy: fish bone. In Being an Islander: Production and identity at Quoygrew, Orkney, AD 900–1600. (ed. J.H. Barrett), pp. 115-38. Cambridge: McDonald Institute for Archaeological Research.
585	no	yes		north-east Atlantic	Atlantic Europe	Scotland	Quoygrew	Quoygrew	15th	Vomer	500-800	-12.3	14.2	3.3	Leipzig	reference [7] in paper	Harland J.F, Barrett J.H. 2012 The maritime economy: fish bone. In Being an Islander: Production and identity at Quoygrew, Orkney, AD 900–1600. (ed. J.H. Barrett), pp. 115-38. Cambridge: McDonald Institute for Archaeological Research.
587	no	yes		north-east Atlantic	Atlantic Europe	Scotland	Quoygrew	Quoygrew	15th	Dentary	800-1000	-12	14.7	3.1	Leipzig	reference [7] in paper	Harland J.F, Barrett J.H. 2012 The maritime economy: fish bone. In Being an Islander: Production and identity at Quoygrew, Orkney, AD 900–1600. (ed. J.H. Barrett), pp. 115-38. Cambridge: McDonald Institute for Archaeological Research.
703	no	yes		north-east Atlantic	Atlantic Europe	Scotland	Bornais	Bornais	L12th-13th	Quadrate	500-800	-12.9	14.5	3.3	Leipzig	reference [7] in paper	Sharples, N. forthcoming A Norse Settlement in the Outer Hebrides: Excavations at Bornais Mounds 2 and 2A
706	no	yes		north-east Atlantic	Atlantic Europe	Scotland	Bornais	Bornais	13th	Vomer	500-800	-11.3	15.4	3.3	Leipzig	reference [7] in paper	Sharples, N. forthcoming A Norse Settlement in the Outer Hebrides: Excavations at Bornais Mounds 2 and 2A
708	no	yes		north-east Atlantic	Atlantic Europe	Scotland	Bornais	Bornais	13th	Dentary	800-1000	-13.1	13.8	3.3	Leipzig	reference [7] in paper	Sharples, N. forthcoming A Norse Settlement in the Outer Hebrides: Excavations at Bornais Mounds 2 and 2A
713	no	yes		north-east Atlantic	Atlantic Europe	Scotland	Bornais	Bornais	L12th-13th	Premaxilla	800-1000	-13.2	13.8	3.3	Leipzig	reference [7] in paper	Sharples, N. forthcoming A Norse Settlement in the Outer Hebrides: Excavations at Bornais Mounds 2 and 2A
720	yes	no	Lofoten & Bergen			Norway	Bergen	Bryggen, Bergen	1300-1332	Dentary	800-1000						Undheim, P. 1985 Osteologisk materiale fra Dreggen: En økologisk studie fra middelalderens Bergen [Hovedfagsoppgave]. Bergen: University of Bergen.
724	yes	no	Lofoten & Bergen			Norway	Bergen	Bryggen, Bergen	1300-1332	Maxilla	800-1000						Undheim, P. 1985 Osteologisk materiale fra Dreggen: En økologisk studie fra middelalderens Bergen [Hovedfagsoppgave]. Bergen: University of Bergen.
726	yes	no	Lofoten & Bergen			Norway	Bergen	Bryggen, Bergen	1300-1332	Articular	800-1000						Undheim, P. 1985 Osteologisk materiale fra Dreggen: En økologisk studie fra middelalderens Bergen [Hovedfagsoppgave]. Bergen: University of Bergen.
727	yes	no	Lofoten & Bergen			Norway	Bergen	Bryggen, Bergen	1300-1332	Opercular	800-1000						Undheim, P. 1985 Osteologisk materiale fra Dreggen: En økologisk studie fra middelalderens Bergen [Hovedfagsoppgave]. Bergen: University of Bergen.
730	yes	no	Lofoten & Bergen			Norway	Bergen	Bryggen, Bergen	1300-1332	Dentary	800-1000						Undheim, P. 1985 Osteologisk materiale fra Dreggen: En økologisk studie fra middelalderens Bergen [Hovedfagsoppgave]. Bergen: University of Bergen.
759	no	yes		Arctic Norway	Arctic Norway	Norway	Vannareid	Vannareid	1673-1803	Premaxilla	500-800	-14.9	13.9	3.4	Leipzig	reference [7] in paper	A. K. Hufthammer pers. comm.
760	no	yes		Arctic Norway	Arctic Norway	Norway	Vannareid	Vannareid	1687-1804	Premaxilla	500-800	-15.4	14.2	3.5	Leipzig	reference [7] in paper	A. K. Hufthammer pers. comm.
761	no	yes		Arctic Norway	Arctic Norway	Norway	Vannareid	Vannareid	1687-1804	Premaxilla	800-1000	-13.9	15	3.3	Leipzig	reference [7] in paper	A. K. Hufthammer pers. comm.
762	no	yes		Arctic Norway	Arctic Norway	Norway	Vannareid	Vannareid	1673-1803	Premaxilla	800-1000	-13.8	15.3	3.3	Leipzig	reference [7] in paper	A. K. Hufthammer pers. comm.
764	no	yes		Arctic Norway	Arctic Norway	Norway	Vannareid	Vannareid	1673-1803	Premaxilla	800-1000	-15.1	14	3.5	Leipzig	reference [7] in paper	A. K. Hufthammer pers. comm.
765	no	yes		Arctic Norway	Arctic Norway	Norway	Vannareid	Vannareid	1673-1803	Premaxilla	500-800	-14.4	13.1	3.5	Leipzig	reference [7] in paper	A. K. Hufthammer pers. comm.
766	no	yes		Arctic Norway	Arctic Norway	Norway	Vannareid	Vannareid	1673-1803	Premaxilla	800-1000	-14.6	14.4	3.4	Leipzig	reference [7] in paper	A. K. Hufthammer pers. comm.
767	no	yes		Arctic Norway	Arctic Norway	Norway	Vannareid	Vannareid	1673-1803	Premaxilla	800-1000	-15.4	15.6	3.6	Leipzig	reference [7] in paper	A. K. Hufthammer pers. comm.
768	no	yes		Arctic Norway	Arctic Norway	Norway	Vannareid	Vannareid	1673-1803	Premaxilla	800-1000	-14.7	14.9	3.4	Leipzig	reference [7] in paper	A. K. Hufthammer pers. comm.
769	no	yes		Arctic Norway	Arctic Norway	Norway	Vannareid	Vannareid	1673-1803	Premaxilla	500-800	-14.6	14.6	3.3	Leipzig	reference [7] in paper	A. K. Hufthammer pers. comm.
770	no	yes		Arctic Norway	Arctic Norway	Norway	Vannareid	Vannareid	1673-1803	Premaxilla	500-800	-13.7	13.4	3.3	Leipzig	reference [7] in paper	A. K. Hufthammer pers. comm.
771	no	yes		Arctic Norway	Arctic Norway	Norway	Vannareid	Vannareid	1673-1803	Premaxilla	500-800	-15	14.1	3.5	Leipzig	reference [7] in paper	A. K. Hufthammer pers. comm.
773	no	yes		Arctic Norway	Arctic Norway	Norway	Måsøy	Måsøy	1645-1812	Premaxilla	500-800	-14.8	13.9	3.4	Leipzig	reference [7] in paper	A. K. Hufthammer pers. comm.
774	no	yes		Arctic Norway	Arctic Norway	Norway	Måsøy	Måsøy	1645-1812	Premaxilla	800-1000	-14.2	14.1	3.4	Leipzig	reference [7] in paper	A. K. Hufthammer pers. comm.
775	no	yes		Arctic Norway	Arctic Norway	Norway	Måsøy	Måsøy	1645-1812	Premaxilla	800-1000	-14.7	14.4	3.4	Leipzig	reference [7] in paper	A. K. Hufthammer pers. comm.
777	no	yes		Arctic Norway	Arctic Norway	Norway	Måsøy	Måsøy	1666-1814	Premaxilla	500-800	-14.7	14.8	3.4	Leipzig	reference [7] in paper	A. K. Hufthammer pers. comm.
778	no	yes		Arctic Norway	Arctic Norway	Norway	Måsøy	Måsøy	1666-1814	Premaxilla	500-800	-13.6	13.8	3.4	Leipzig	reference [7] in paper	A. K. Hufthammer pers. comm.
779	no	yes		Arctic Norway	Arctic Norway	Norway	Måsøy	Måsøy	1666-1814	Premaxilla	800-1000	-15.3	13.6	3.4	Leipzig	reference [7] in paper	A. K. Hufthammer pers. comm.
780	no	yes		Arctic Norway	Arctic Norway	Norway	Måsøy	Måsøy	1666-1814	Premaxilla	500-800	-14.8	13.8	3.4	Leipzig	reference [7] in paper	A. K. Hufthammer pers. comm.
781	no	yes		Arctic Norway	Arctic Norway	Norway	Måsøy	Måsøy	1672-1823	Premaxilla	500-800	-15.2	12.6	3.5	Leipzig	reference [7] in paper	A. K. Hufthammer pers. comm.
783	no	yes		Arctic Norway	Arctic Norway	Norway	Måsøy	Måsøy	c.1650-1820	Premaxilla	800-1000	-14.7	14.6	3.4	Leipzig	reference [7] in paper	A. K. Hufthammer pers. comm.
785	no	yes		Arctic Norway	Arctic Norway	Norway	Måsøy	Måsøy	c.1650-1820	Premaxilla	500-800	-13.1	14.7	3.1	Leipzig	reference [7] in paper	A. K. Hufthammer pers. comm.
834	yes	no	northern North Sea			Norway	Oslo	Mindets tomt	1300-1350	Parasphenoid	800-1000						Lie, R. W. 1988 Animal bones. In De Arkeologiske Utgravninger I Gamlebyen, Oslo Bind 5: "Mindets Tomt" - "Søndre Felt" animal bones, moss-, plant-, insect- and parasite remains. (ed. E. Schia), pp. 153–195. Øvre Ervik: Alvheim & Eide Akademisk Forlag.
835	yes	no	northern North Sea			Norway	Oslo	Mindets tomt	1300-1350	Dentary	>1000						Lie, R. W. 1988 Animal bones. In De Arkeologiske Utgravninger I Gamlebyen, Oslo Bind 5: "Mindets Tomt" - "Søndre Felt" animal bones, moss-, plant-, insect- and parasite remains. (ed. E. Schia), pp. 153–195. Øvre Ervik: Alvheim & Eide Akademisk Forlag.
836	yes	no	northern North Sea			Norway	Oslo	Mindets tomt	1300-1350	Premaxilla	>1000						Lie, R. W. 1988 Animal bones. In De Arkeologiske Utgravninger I Gamlebyen, Oslo Bind 5: "Mindets Tomt" - "Søndre Felt" animal bones, moss-, plant-, insect- and parasite remains. (ed. E. Schia), pp. 153–195. Øvre Ervik: Alvheim & Eide Akademisk Forlag.
837	yes	no	northern North Sea			Norway	Oslo	Mindets tomt	1300-1350	Ceratohyal	>1000						Lie, R. W. 1988 Animal bones. In De Arkeologiske Utgravninger I Gamlebyen, Oslo Bind 5: "Mindets Tomt" - "Søndre Felt" animal bones, moss-, plant-, insect- and parasite remains. (ed. E. Schia), pp. 153–195. Øvre Ervik: Alvheim & Eide Akademisk Forlag.
838	yes	no	northern North Sea			Norway	Oslo	Mindets tomt	1175-1229	Articular	800-1000						Lie, R. W. 1988 Animal bones. In De Arkeologiske Utgravninger I Gamlebyen, Oslo Bind 5: "Mindets Tomt" - "Søndre Felt" animal bones, moss-, plant-, insect- and parasite remains. (ed. E. Schia), pp. 153–195. Øvre Ervik: Alvheim & Eide Akademisk Forlag.
839	yes	no	northern North Sea			Norway	Oslo	Mindets tomt	1175-1229	Articular	800-1000						Lie, R. W. 1988 Animal bones. In De Arkeologiske Utgravninger I Gamlebyen, Oslo Bind 5: "Mindets Tomt" - "Søndre Felt" animal bones, moss-, plant-, insect- and parasite remains. (ed. E. Schia), pp. 153–195. Øvre Ervik: Alvheim & Eide Akademisk Forlag.
848	yes	no	northern North Sea			Norway	Oslo	Mindets tomt	1175-1229	Parasphenoid	500-800						Lie, R. W. 1988 Animal bones. In De Arkeologiske Utgravninger I Gamlebyen, Oslo Bind 5: "Mindets Tomt" - "Søndre Felt" animal bones, moss-, plant-, insect- and parasite remains. (ed. E. Schia), pp. 153–195. Øvre Ervik: Alvheim & Eide Akademisk Forlag.
851	yes	no	northern North Sea			Norway	Oslo	Mindets tomt	1175-1229	Articular	>1000						Lie, R. W. 1988 Animal bones. In De Arkeologiske Utgravninger I Gamlebyen, Oslo Bind 5: "Mindets Tomt" - "Søndre Felt" animal bones, moss-, plant-, insect- and parasite remains. (ed. E. Schia), pp. 153–195. Øvre Ervik: Alvheim & Eide Akademisk Forlag.
852	yes	no	northern North Sea			Norway	Oslo	Mindets tomt	1300-1350	Articular	>1000						Lie, R. W. 1988 Animal bones. In De Arkeologiske Utgravninger I Gamlebyen, Oslo Bind 5: "Mindets Tomt" - "Søndre Felt" animal bones, moss-, plant-, insect- and parasite remains. (ed. E. Schia), pp. 153–195. Øvre Ervik: Alvheim & Eide Akademisk Forlag.
853	yes	no	northern North Sea			Norway	Oslo	Mindets tomt	1300-1350	Preopercular	800-1000						Lie, R. W. 1988 Animal bones. In De Arkeologiske Utgravninger I Gamlebyen, Oslo Bind 5: "Mindets Tomt" - "Søndre Felt" animal bones, moss-, plant-, insect- and parasite remains. (ed. E. Schia), pp. 153–195. Øvre Ervik: Alvheim & Eide Akademisk Forlag.
854	yes	no	northern North Sea			Norway	Oslo	Mindets tomt	1300-1350	Parasphenoid	800-1000						Lie, R. W. 1988 Animal bones. In De Arkeologiske Utgravninger I Gamlebyen, Oslo Bind 5: "Mindets Tomt" - "Søndre Felt" animal bones, moss-, plant-, insect- and parasite remains. (ed. E. Schia), pp. 153–195. Øvre Ervik: Alvheim & Eide Akademisk Forlag.
945	no	yes		Newfoundland	Newfoundland	Canada	St John's	327 Water Street	18th	Dentary	800-1000	-13.345	15.902	3.237	Leipzig	reference [7] in paper	P. Pope pers. comm.
946	no	yes		Newfoundland	Newfoundland	Canada	St John's	327 Water Street	18th	Dentary	800-1000	-15.26	15.305	3.238	Leipzig	reference [7] in paper	P. Pope pers. comm.
947	no	yes		Newfoundland	Newfoundland	Canada	St John's	327 Water Street	18th	Dentary	800-1000	-13.956	16.476	3.209	Leipzig	reference [7] in paper	P. Pope pers. comm.
949	no	yes		Newfoundland	Newfoundland	Canada	St John's	327 Water Street	18th	Articular	800-1000	-13.428	14.975	3.279	Leipzig	reference [7] in paper	P. Pope pers. comm.
950	no	yes		Newfoundland	Newfoundland	Canada	St John's	327 Water Street	18th	Dentary	800-1000	-14.707	14.441	3.378	Leipzig	reference [7] in paper	P. Pope pers. comm.
952	no	yes		Newfoundland	Newfoundland	Canada	St John's	327 Water Street	18th	Dentary	800-1000	-14.955	15.199	3.364	Leipzig	reference [7] in paper	P. Pope pers. comm.
955	no	yes		Newfoundland	Newfoundland	Canada	St John's	327 Water Street	18th	Dentary	800-1000	-14.378	17.072	3.326	Leipzig	reference [7] in paper	P. Pope pers. comm.
957	no	yes		Newfoundland	Newfoundland	Canada	St John's	327 Water Street	18th	Dentary	800-1000	-14.657	16.109	3.542	Leipzig	reference [7] in paper	P. Pope pers. comm.
958	no	yes		Newfoundland	Newfoundland	Canada	St John's	327 Water Street	18th	Parasphenoid	800-1000	-15.265	15.304	3.625	Leipzig	reference [7] in paper	P. Pope pers. comm.
960	no	yes		Newfoundland	Newfoundland	Canada	St John's	327 Water Street	18th	Articular	800-1000	-14.054	14.859	3.272	Leipzig	reference [7] in paper	P. Pope pers. comm.
961	no	yes		Newfoundland	Newfoundland	Canada	St John's	327 Water Street	18th	Dentary	800-1000	-13.876	16.538	3.315	Leipzig	reference [7] in paper	P. Pope pers. comm.
966	no	yes		Newfoundland	Newfoundland	Canada	St John's	327 Water Street	18th	Hyomandibular	800-1000	-13.954	15.42	3.271	Leipzig	reference [7] in paper	P. Pope pers. comm.
968	no	yes		Newfoundland	Newfoundland	Canada	St John's	327 Water Street	18th	Hyomandibular	800-1000	-13.93	14.403	3.263	Leipzig	reference [7] in paper	P. Pope pers. comm.
969	no	yes		Newfoundland	Newfoundland	Canada	St John's	327 Water Street	18th	Ceratohyal	800-1000	-14.981	15.138	3.456	Leipzig	reference [7] in paper	P. Pope pers. comm.
970	no	yes		Newfoundland	Newfoundland	Canada	St John's	327 Water Street	18th	Hyomandibular	800-1000	-15.173	15.438	3.632	Leipzig	reference [7] in paper	P. Pope pers. comm.
1025	no	yes		southern North Sea	Irish/southern North Sea	England	London	Seal House (SH74)	L11th-12th	Articular	800-1000	-13.8	14.3	3.5	Leipzig	reference [7] in paper	Locker, A. M. 1992 The fish bones from excavations at Seal House (SH74). Unpublished report. London: Museum of London Archaeology.
1031	yes	yes	southern & central N Sea	southern North Sea	Irish/southern North Sea	England	London	Seal House (SH74)	13th-14th	Dentary	800-1000	-14.1	15.9	3.3	Leipzig	reference [7] in paper	Locker, A. M. 1992 The fish bones from excavations at Seal House (SH74). Unpublished report. London: Museum of London Archaeology.
1034	yes	no	southern & central N Sea			England	London	Seal House (SH74)	14th	Premaxilla	>1000						Locker, A. M. 1992 The fish bones from excavations at Seal House (SH74). Unpublished report. London: Museum of London Archaeology.
1038	yes	yes	southern & central N Sea	southern North Sea	Irish/southern North Sea	England	London	Trig Lane (TL74)	L13th	Dentary	800-1000	-14.5	15.2	3.5	Leipzig	reference [7] in paper	Locker, A. M. 1994 Trig Lane, City of London: the fish bones. Unpublished report.
1059	no	yes		southern North Sea	Irish/southern North Sea	England	London	Trig Lane (TL74)	M14th	Dentary	500-800	-13.1	16.1	3.3	Leipzig	reference [7] in paper	Locker, A. M. 1994 Trig Lane, City of London: the fish bones. Unpublished report.
1065	yes	no	southern & central N Sea			England	London	Trig Lane (TL74)	E14th	Premaxilla	>1000						Locker, A. M. 1994 Trig Lane, City of London: the fish bones. Unpublished report.
1071	yes	no	southern & central N Sea			England	London	Billingsgate (BIG82)	1200-1230	Dentary	>1000						Locker, A. M. 1992 The fish bones from excavations at Billingsgate 1982. Unpublished report. London: Museum of London Archaeology.
1075	yes	no	southern & central N Sea			England	London	Billingsgate (BIG82)	1200-1230	Dentary	>1000						Locker, A. M. 1992 The fish bones from excavations at Billingsgate 1982. Unpublished report. London: Museum of London Archaeology.
1079	yes	no	southern & central N Sea			England	London	Billingsgate (BIG82)	1230-1260	Ceratohyal	>1000						Locker, A. M. 1992 The fish bones from excavations at Billingsgate 1982. Unpublished report. London: Museum of London Archaeology.
1083	no	yes		southern North Sea	Irish/southern North Sea	England	London	Southampton Street (SOT89)	L8th-M9th	Articular	500-800	-13	14.9	3.4	Leipzig	reference [7] in paper	reference [7] in paper
1091	no	yes		southern North Sea	Irish/southern North Sea	England	London	Ludgate Hill Car Parks (PWB88)	1154-1270	Premaxilla	500-800	-13.4	15.3	3.4	Leipzig	reference [7] in paper	Locker, A. M. 1994 The fish bones from the Fleet Valley sites VAL88 and PWB88. Unpublished report.
1094	no	yes		southern North Sea	Irish/southern North Sea	England	London	Westminster Abbey (WST86)	950-1050	Ceratohyal	800-1000	-12.5	15	3.2	Leipzig	reference [7] in paper	Locker, A. M. 1995 The fish bones. In Excavations at the dorter undercroft, Westminster Abbey (P. Mills), Transactions of the London and Middlesex Archaeological Society. 46, 111-113.
1096	no	yes		southern North Sea	Irish/southern North Sea	England	London	Westminster Abbey (WST86)	950-1050	Dentary	500-800	-12.3	15.4	3.2	Leipzig	reference [7] in paper	Locker, A. M. 1995 The fish bones. In Excavations at the dorter undercroft, Westminster Abbey (P. Mills), Transactions of the London and Middlesex Archaeological Society. 46, 111-113.
1098	no	yes		southern North Sea	Irish/southern North Sea	England	London	Westminster Abbey (WST86)	950-1050	Quadrate	500-800	-12.4	14.8	3.3	Leipzig	reference [7] in paper	Locker, A. M. 1995 The fish bones. In Excavations at the dorter undercroft, Westminster Abbey (P. Mills), Transactions of the London and Middlesex Archaeological Society. 46, 111-113.
1111	no	yes		southern North Sea	Irish/southern North Sea	England	London	Swan Lane Car Park (SWA81)	1400-1450	Dentary	800-1000	-13	16.3	3.3	Leipzig	reference [7] in paper	Locker, A. M. 1992 The fish bones from Swan Lane London. Unpublished report. London: Museum of London Archaeology.
1117	yes	no	southern & central N Sea			England	London	Custom House (CUS73)	E-M14th	Premaxilla	>1000						Locker, A. M. 1992 The fish bones from excavations at the Customs House,1973. Unpublished report. London: Museum of London Archaeology.
1120	yes	yes	southern & central N Sea	southern North Sea	Irish/southern North Sea	England	London	Custom House (CUS73)	E-M14th	Dentary	500-800	-13.7	15.8	3.3	Leipzig	reference [7] in paper	Locker, A. M. 1992 The fish bones from excavations at the Customs House,1973. Unpublished report. London: Museum of London Archaeology.
1127	yes	no	southern & central N Sea			England	London	Custom House (CUS73)	E-M14th	Maxilla	>1000						Locker, A. M. 1992 The fish bones from excavations at the Customs House,1973. Unpublished report. London: Museum of London Archaeology.
1136	no	yes		eastern Baltic Sea	eastern Baltic Sea	Poland	Gdańsk	Granary Island	15-16th	Dentary	800-1000	-16	13	3.2	Leipzig	reference [7] in paper	Makowiecki, D. 2003 Historia Ryb i Rybołówstwa w Holocenie na Niżu Polskim w Świetle Badań Archeoichtiologicznych. Poznań: Polish Academy of Science.
1139	no	yes		eastern Baltic Sea	eastern Baltic Sea	Poland	Gdańsk	Granary Island	15-16th	Dentary	800-1000	-17.8	11.8	3.4	Leipzig	reference [7] in paper	Makowiecki, D. 2003 Historia Ryb i Rybołówstwa w Holocenie na Niżu Polskim w Świetle Badań Archeoichtiologicznych. Poznań: Polish Academy of Science.
1142	no	yes		eastern Baltic Sea	eastern Baltic Sea	Poland	Gdańsk	Granary Island	15-16th	Dentary	800-1000	-16.6	11.5	3.1	Leipzig	reference [7] in paper	Makowiecki, D. 2003 Historia Ryb i Rybołówstwa w Holocenie na Niżu Polskim w Świetle Badań Archeoichtiologicznych. Poznań: Polish Academy of Science.
1143	no	yes		eastern Baltic Sea	eastern Baltic Sea	Poland	Gdańsk	Granary Island	L14th-E15th	Maxilla	800-1000	-17.5	11.4	3.2	Leipzig	reference [7] in paper	Makowiecki, D. 2003 Historia Ryb i Rybołówstwa w Holocenie na Niżu Polskim w Świetle Badań Archeoichtiologicznych. Poznań: Polish Academy of Science.
1145	no	yes		eastern Baltic Sea	eastern Baltic Sea	Poland	Gdańsk	Granary Island	15-16th	Dentary	800-1000	-16.9	10.6	3.2	Leipzig	reference [7] in paper	Makowiecki, D. 2003 Historia Ryb i Rybołówstwa w Holocenie na Niżu Polskim w Świetle Badań Archeoichtiologicznych. Poznań: Polish Academy of Science.
1151	no	yes		eastern Baltic Sea	eastern Baltic Sea	Poland	Gdańsk	Granary Island	L14th-E15th	Dentary	800-1000	-16.7	11.9	3.6	Leipzig	reference [7] in paper	Makowiecki, D. 2003 Historia Ryb i Rybołówstwa w Holocenie na Niżu Polskim w Świetle Badań Archeoichtiologicznych. Poznań: Polish Academy of Science.
1152	no	yes		eastern Baltic Sea	eastern Baltic Sea	Poland	Gdańsk	Granary Island	16th	Dentary	500-800	-17.7	10.6	3.5	Leipzig	reference [7] in paper	Makowiecki, D. 2003 Historia Ryb i Rybołówstwa w Holocenie na Niżu Polskim w Świetle Badań Archeoichtiologicznych. Poznań: Polish Academy of Science.
1157	no	yes		eastern Baltic Sea	eastern Baltic Sea	Poland	Gdańsk	Ducha Street	1340-1346/1347	Maxilla	500-800	-16.1	10.7	3.3	Leipzig	reference [7] in paper	Makowiecki, D. 2003 Historia Ryb i Rybołówstwa w Holocenie na Niżu Polskim w Świetle Badań Archeoichtiologicznych. Poznań: Polish Academy of Science.
1158	yes	yes	eastern Baltic Sea	eastern Baltic Sea	eastern Baltic Sea	Poland	Gdańsk	Ducha Street	1340-1346/1347	Dentary	500-800	-15.6	10.6	3.2	Leipzig	reference [7] in paper	Makowiecki, D. 2003 Historia Ryb i Rybołówstwa w Holocenie na Niżu Polskim w Świetle Badań Archeoichtiologicznych. Poznań: Polish Academy of Science.
1203	no	yes		southern North Sea	Irish/southern North Sea	England	Cambridge	Grand Arcade	14th	Dentary	500-800	-13.1	16.1	3.2	Leipzig	reference [7] in paper	Harland, J.F. 2008 Technical report: the fish bone from Grand Arcade, Cambridge (site code GAD05/06). Reports from the Centre for Human Palaeoecology 2008/5. York: University of York.
1230	no	yes		southern North Sea	Irish/southern North Sea	Belgium	Mechelen	Mechelen, Jezuïetenklooster	E16th	Premaxilla	800-1000	-14.3	16.8	3.5	Leipzig	reference [7] in paper	W. Van Neer, A. Ervynck pers. comm.
1262	yes	yes	Barents Sea & Iceland	north-east Atlantic	Atlantic Europe	Iceland	Skriðuklaustur	Skriðuklaustur	1493-1554	Premaxilla	800-1000	-13.3	13.5	3.1	Leipzig	reference [7] in paper	Hamilton-Dyer, S. 2010 Skriðuklaustur Monastery, Iceland: Animal bones 2003–2007. Reykjavik: Skriðuklaustursrannsóknir.
1263	no	yes		north-east Atlantic	Atlantic Europe	Iceland	Skriðuklaustur	Skriðuklaustur	1493-1554	Premaxilla	500-800	-12.4	13.6	3.3	Leipzig	reference [7] in paper	Hamilton-Dyer, S. 2010 Skriðuklaustur Monastery, Iceland: Animal bones 2003–2007. Reykjavik: Skriðuklaustursrannsóknir.
1264	no	yes		north-east Atlantic	Atlantic Europe	Iceland	Skriðuklaustur	Skriðuklaustur	1493-1554	Dentary	800-1000	-13.3	14.7	3.2	Leipzig	reference [7] in paper	Hamilton-Dyer, S. 2010 Skriðuklaustur Monastery, Iceland: Animal bones 2003–2007. Reykjavik: Skriðuklaustursrannsóknir.
1265	yes	no	Barents Sea & Iceland			Iceland	Skriðuklaustur	Skriðuklaustur	1493-1554	Premaxilla	>1000						Hamilton-Dyer, S. 2010 Skriðuklaustur Monastery, Iceland: Animal bones 2003–2007. Reykjavik: Skriðuklaustursrannsóknir.
1266	yes	yes	Barents Sea & Iceland	north-east Atlantic	Atlantic Europe	Iceland	Skriðuklaustur	Skriðuklaustur	1493-1554	Dentary	800-1000	-12.9	14.1	3.2	Leipzig	reference [7] in paper	Hamilton-Dyer, S. 2010 Skriðuklaustur Monastery, Iceland: Animal bones 2003–2007. Reykjavik: Skriðuklaustursrannsóknir.
1267	yes	yes	Barents Sea & Iceland	north-east Atlantic	Atlantic Europe	Iceland	Skriðuklaustur	Skriðuklaustur	1493-1554	Premaxilla	800-1000	-12.9	14.3	3.2	Leipzig	reference [7] in paper	Hamilton-Dyer, S. 2010 Skriðuklaustur Monastery, Iceland: Animal bones 2003–2007. Reykjavik: Skriðuklaustursrannsóknir.
1268	yes	no	Barents Sea & Iceland			Iceland	Skriðuklaustur	Skriðuklaustur	1493-1554	Premaxilla	500-800						Hamilton-Dyer, S. 2010 Skriðuklaustur Monastery, Iceland: Animal bones 2003–2007. Reykjavik: Skriðuklaustursrannsóknir.
1269	yes	yes	Barents Sea & Iceland	north-east Atlantic	Atlantic Europe	Iceland	Skriðuklaustur	Skriðuklaustur	1493-1554	Premaxilla	800-1000	-13.4	13.9	3.2	Leipzig	reference [7] in paper	Hamilton-Dyer, S. 2010 Skriðuklaustur Monastery, Iceland: Animal bones 2003–2007. Reykjavik: Skriðuklaustursrannsóknir.
1270	yes	yes	Barents Sea & Iceland	north-east Atlantic	Atlantic Europe	Iceland	Skriðuklaustur	Skriðuklaustur	1493-1554	Premaxilla	800-1000	-14.3	14.2	3.3	Leipzig	reference [7] in paper	Hamilton-Dyer, S. 2010 Skriðuklaustur Monastery, Iceland: Animal bones 2003–2007. Reykjavik: Skriðuklaustursrannsóknir.
1271	yes	yes	Barents Sea & Iceland	north-east Atlantic	Atlantic Europe	Iceland	Skriðuklaustur	Skriðuklaustur	1493-1554	Dentary	800-1000	-12.3	14.7	3.2	Leipzig	reference [7] in paper	Hamilton-Dyer, S. 2010 Skriðuklaustur Monastery, Iceland: Animal bones 2003–2007. Reykjavik: Skriðuklaustursrannsóknir.
1272	yes	yes	Barents Sea & Iceland	north-east Atlantic	Atlantic Europe	Iceland	Skriðuklaustur	Skriðuklaustur	1493-1554	Dentary	800-1000	-12.4	13.7	3.2	Leipzig	reference [7] in paper	Hamilton-Dyer, S. 2010 Skriðuklaustur Monastery, Iceland: Animal bones 2003–2007. Reykjavik: Skriðuklaustursrannsóknir.
1273	yes	yes	Barents Sea & Iceland	north-east Atlantic	Atlantic Europe	Iceland	Skriðuklaustur	Skriðuklaustur	1493-1554	Articular	800-1000	-13.7	14.4	3.6	Leipzig	reference [7] in paper	Hamilton-Dyer, S. 2010 Skriðuklaustur Monastery, Iceland: Animal bones 2003–2007. Reykjavik: Skriðuklaustursrannsóknir.
1275	yes	yes	Barents Sea & Iceland	north-east Atlantic	Atlantic Europe	Iceland	Skriðuklaustur	Skriðuklaustur	1493-1554	Articular	800-1000	-13.9	13.6	3.3	Leipzig	reference [7] in paper	Hamilton-Dyer, S. 2010 Skriðuklaustur Monastery, Iceland: Animal bones 2003–2007. Reykjavik: Skriðuklaustursrannsóknir.
1276	yes	yes	Barents Sea & Iceland	north-east Atlantic	Atlantic Europe	Iceland	Skriðuklaustur	Skriðuklaustur	1493-1554	Articular	800-1000	-12.1	14.2	3.3	Leipzig	reference [7] in paper	Hamilton-Dyer, S. 2010 Skriðuklaustur Monastery, Iceland: Animal bones 2003–2007. Reykjavik: Skriðuklaustursrannsóknir.
1277	no	yes		north-east Atlantic	Atlantic Europe	Iceland	Skriðuklaustur	Skriðuklaustur	1493-1554	Maxilla	800-1000	-13.6	15.2	3.1	Leipzig	reference [7] in paper	Hamilton-Dyer, S. 2010 Skriðuklaustur Monastery, Iceland: Animal bones 2003–2007. Reykjavik: Skriðuklaustursrannsóknir.
1278	no	yes		north-east Atlantic	Atlantic Europe	Iceland	Skriðuklaustur	Skriðuklaustur	1493-1554	Ceratohyal	800-1000	-13	12.8	3.2	Leipzig	reference [7] in paper	Hamilton-Dyer, S. 2010 Skriðuklaustur Monastery, Iceland: Animal bones 2003–2007. Reykjavik: Skriðuklaustursrannsóknir.
1297	yes	no	Barents Sea & Iceland			Norway	Kongshavn	Kongshavn	1300-1400	Premaxilla	>1000						Amundsen, C. 2011 The zoo-archaeology of multi-room houses. In Hybrid Spaces: Medieval Finnmark and the Archaeology of Multi-room Houses. (eds. B. Olsen, P. Urbanzcyk), pp. 241-264. Oslo: Novus Press.
1298	yes	no	Barents Sea & Iceland			Norway	Kongshavn	Kongshavn	1300-1400	Premaxilla	>1000						Amundsen, C. 2011 The zoo-archaeology of multi-room houses. In Hybrid Spaces: Medieval Finnmark and the Archaeology of Multi-room Houses. (eds. B. Olsen, P. Urbanzcyk), pp. 241-264. Oslo: Novus Press.
1299	yes	no	Barents Sea & Iceland			Norway	Kongshavn	Kongshavn	1300-1400	Premaxilla	>1000						Amundsen, C. 2011 The zoo-archaeology of multi-room houses. In Hybrid Spaces: Medieval Finnmark and the Archaeology of Multi-room Houses. (eds. B. Olsen, P. Urbanzcyk), pp. 241-264. Oslo: Novus Press.
1300	yes	no	Barents Sea & Iceland			Norway	Kongshavn	Kongshavn	1300-1400	Premaxilla	>1000						Amundsen, C. 2011 The zoo-archaeology of multi-room houses. In Hybrid Spaces: Medieval Finnmark and the Archaeology of Multi-room Houses. (eds. B. Olsen, P. Urbanzcyk), pp. 241-264. Oslo: Novus Press.
1301	yes	no	Barents Sea & Iceland			Norway	Kongshavn	Kongshavn	1300-1400	Premaxilla	>1000						Amundsen, C. 2011 The zoo-archaeology of multi-room houses. In Hybrid Spaces: Medieval Finnmark and the Archaeology of Multi-room Houses. (eds. B. Olsen, P. Urbanzcyk), pp. 241-264. Oslo: Novus Press.
1302	yes	no	Barents Sea & Iceland			Norway	Kongshavn	Kongshavn	1300-1400	Premaxilla	>1000						Amundsen, C. 2011 The zoo-archaeology of multi-room houses. In Hybrid Spaces: Medieval Finnmark and the Archaeology of Multi-room Houses. (eds. B. Olsen, P. Urbanzcyk), pp. 241-264. Oslo: Novus Press.
1303	yes	no	Barents Sea & Iceland			Norway	Skonsvika	Skonsvika	1240-1390	Premaxilla	>1000						Amundsen, C. 2011 The zoo-archaeology of multi-room houses. In Hybrid Spaces: Medieval Finnmark and the Archaeology of Multi-room Houses. (eds. B. Olsen, P. Urbanzcyk), pp. 241-264. Oslo: Novus Press.
1304	yes	no	Barents Sea & Iceland			Norway	Skonsvika	Skonsvika	1240-1390	Premaxilla	>1000						Amundsen, C. 2011 The zoo-archaeology of multi-room houses. In Hybrid Spaces: Medieval Finnmark and the Archaeology of Multi-room Houses. (eds. B. Olsen, P. Urbanzcyk), pp. 241-264. Oslo: Novus Press.
1305	yes	no	Barents Sea & Iceland			Norway	Skonsvika	Skonsvika	1240-1390	Premaxilla	>1000						Amundsen, C. 2011 The zoo-archaeology of multi-room houses. In Hybrid Spaces: Medieval Finnmark and the Archaeology of Multi-room Houses. (eds. B. Olsen, P. Urbanzcyk), pp. 241-264. Oslo: Novus Press.
1306	yes	no	Barents Sea & Iceland			Norway	Skonsvika	Skonsvika	1240-1390	Premaxilla	>1000						Amundsen, C. 2011 The zoo-archaeology of multi-room houses. In Hybrid Spaces: Medieval Finnmark and the Archaeology of Multi-room Houses. (eds. B. Olsen, P. Urbanzcyk), pp. 241-264. Oslo: Novus Press.
1335	yes	no	eastern Baltic Sea			Poland	Gdańsk	Green Gate	14th	Ceratohyal	>1000						Makowiecki, D. 2003 Historia Ryb i Rybołówstwa w Holocenie na Niżu Polskim w Świetle Badań Archeoichtiologicznych. Poznań: Polish Academy of Science.
1345	yes	no	eastern Baltic Sea			Poland	Gdańsk	Olejarna Street 2	1295-1350	Frontal	800-1000						Makowiecki, D. 2003 Historia Ryb i Rybołówstwa w Holocenie na Niżu Polskim w Świetle Badań Archeoichtiologicznych. Poznań: Polish Academy of Science.
1367	no	yes		southern North Sea	Irish/southern North Sea	England	London	Tabard Square (LLS02)	L15th-L17th	Dentary	800-1000	-13	15.6	3.26	Cambridge	this study	P. Armitage pers. comm.
1406	no	yes		Celtic Sea	Atlantic Europe	England	Bristol	Finzel's Reach	E12th C	Quadrate	800-1000	-13.3	14.4	3.38	Cambridge	this study	Nicholson, R.A. 2011 Fish remains from Bristol Finzel’s Reach (BRSMS2007.28). Unpublished report. Oxford: Oxford Archaeology.
1429	yes	no	Celtic Sea			England	Bristol	82-90 Redcliff	E14th	Parasphenoid	800-1000						Nicholson, R.A. 2000 Fish remains from excavations at 82-90 Redcliff Street, Bristol (C. Mag. 1999.31). Unpublished report. Bristol: Bristol and Region Archaeological Services.
1431	yes	no	Celtic Sea			England	Bristol	82-90 Redcliff	M14th	Articular	>1000						Nicholson, R.A. 2000 Fish remains from excavations at 82-90 Redcliff Street, Bristol (C. Mag. 1999.31). Unpublished report. Bristol: Bristol and Region Archaeological Services.
1466	yes	no	Celtic Sea			England	Bristol	Dundas Wharf	14th	Premaxilla	800-1000						Jones, J., Watson, N. 1987 The early medieval waterfront at Redcliffe, Bristol: a study of environment and economy. In Studies in Palaeoeconomy and Environment in South West England. (eds N.D. Balaam, B. Levitan, V. Straker), pp. 135-162. British Archaeological Reports British Series 181. Oxford: Archaeopress.
1467	yes	no	Celtic Sea			England	Bristol	Dundas Wharf	14th	Post-temporal	>1000						Jones, J., Watson, N. 1987 The early medieval waterfront at Redcliffe, Bristol: a study of environment and economy. In Studies in Palaeoeconomy and Environment in South West England. (eds N.D. Balaam, B. Levitan, V. Straker), pp. 135-162. British Archaeological Reports British Series 181. Oxford: Archaeopress.
1468	yes	no	Celtic Sea			England	Bristol	Dundas Wharf	M13th-14th?	Articular	800-1000						Jones, J., Watson, N. 1987 The early medieval waterfront at Redcliffe, Bristol: a study of environment and economy. In Studies in Palaeoeconomy and Environment in South West England. (eds N.D. Balaam, B. Levitan, V. Straker), pp. 135-162. British Archaeological Reports British Series 181. Oxford: Archaeopress.
1470	no	yes		Celtic Sea	Atlantic Europe	England	Bristol	Dundas Wharf	M13th-14th	Dentary	800-1000	-12.3	14.9	3.16	Cambridge	this study	Jones, J., Watson, N. 1987 The early medieval waterfront at Redcliffe, Bristol: a study of environment and economy. In Studies in Palaeoeconomy and Environment in South West England. (eds N.D. Balaam, B. Levitan, V. Straker), pp. 135-162. British Archaeological Reports British Series 181. Oxford: Archaeopress.
1471	yes	no	Celtic Sea			England	Bristol	Dundas Wharf	M13th-14th?	Dentary	800-1000						Jones, J., Watson, N. 1987 The early medieval waterfront at Redcliffe, Bristol: a study of environment and economy. In Studies in Palaeoeconomy and Environment in South West England. (eds N.D. Balaam, B. Levitan, V. Straker), pp. 135-162. British Archaeological Reports British Series 181. Oxford: Archaeopress.
1472	no	yes		Celtic Sea	Atlantic Europe	England	Bristol	Dundas Wharf	M13th-14th	Articular	800-1000	-13.5	13.4	3.27	Cambridge	this study	Jones, J., Watson, N. 1987 The early medieval waterfront at Redcliffe, Bristol: a study of environment and economy. In Studies in Palaeoeconomy and Environment in South West England. (eds N.D. Balaam, B. Levitan, V. Straker), pp. 135-162. British Archaeological Reports British Series 181. Oxford: Archaeopress.
1475	no	yes		Celtic Sea	Atlantic Europe	England	Bristol	Dundas Wharf	M13th-14th	Dentary	800-1000	-12.7	12.8	3.2	Cambridge	this study	Jones, J., Watson, N. 1987 The early medieval waterfront at Redcliffe, Bristol: a study of environment and economy. In Studies in Palaeoeconomy and Environment in South West England. (eds N.D. Balaam, B. Levitan, V. Straker), pp. 135-162. British Archaeological Reports British Series 181. Oxford: Archaeopress.
1477	yes	yes	Celtic Sea	Celtic Sea	Atlantic Europe	England	Bristol	Dundas Wharf	M13th-14th	Maxilla	800-1000	-13.4	13.6	3.35	Cambridge	this study	Jones, J., Watson, N. 1987 The early medieval waterfront at Redcliffe, Bristol: a study of environment and economy. In Studies in Palaeoeconomy and Environment in South West England. (eds N.D. Balaam, B. Levitan, V. Straker), pp. 135-162. British Archaeological Reports British Series 181. Oxford: Archaeopress.
1478	yes	no	Celtic Sea			England	Bristol	Dundas Wharf	M13th-14th?	Premaxilla	800-1000						Jones, J., Watson, N. 1987 The early medieval waterfront at Redcliffe, Bristol: a study of environment and economy. In Studies in Palaeoeconomy and Environment in South West England. (eds N.D. Balaam, B. Levitan, V. Straker), pp. 135-162. British Archaeological Reports British Series 181. Oxford: Archaeopress.
1480	yes	no	Celtic Sea			England	Bristol	Dundas Wharf	M13th-14th?	Post-temporal	800-1000						Jones, J., Watson, N. 1987 The early medieval waterfront at Redcliffe, Bristol: a study of environment and economy. In Studies in Palaeoeconomy and Environment in South West England. (eds N.D. Balaam, B. Levitan, V. Straker), pp. 135-162. British Archaeological Reports British Series 181. Oxford: Archaeopress.
1491	yes	no	Celtic Sea			England	Bristol	Union Street	L13th-14th	Quadrate	800-1000						Nicholson, R.A. 2010 Fish Remains. In The Archaeology of the Medieval Suburb of Broadmead: excavations in Union Street, 2000 (ed. R. Jackson). Bristol: Bristol and Region Archaeological Services.
1525	yes	no	Celtic Sea			England	Bristol	Mitchell Lane (MLB06)	13th-14th	Dentary	800-1000						Russ, H. 2011 Fish bone. In 55-60 St Thomas Street, Redcliffe, Bristol: excavations in 2006 (P. Davenport, R. Leech, M. Rowe). In Medieval and Post-Medieval Development within Bristol’s Inner Suburbs. (ed. M. Watts), pp. 1-72. Bristol and Gloucestershire Archaeological Report 7. Cirencester: Cotswold Archaeology.
1529	yes	no	Celtic Sea			England	Bristol	Broad Quay (BQB06)	Late 13th	Quadrate	800-1000						Russ, H. 2011 Fish bone. In: Harbourside, Bristol: investigations from 2003-2008 (M. Alexander, C. Harward). In Medieval and Post-Medieval Development within Bristol’s Inner Suburbs. (ed. M. Watts), pp. 79-119. Bristol and Gloucestershire Archaeological Report 7. Cirencester: Cotswold Archaeology.
1549	no	yes		Irish Sea	Irish/southern North Sea	Northern Ireland	Carrickfergus	Carrickfergus 25	E17th?	Articular	800-1000	-12.7	15.7	3.24	Cambridge	this study	Hamilton-Dyer, S. 2007 Exploitation of Birds and Fish in Historic Ireland. In Environmental Archaeology in Ireland. (eds E.M. Murphy, N.J. Whitehouse), pp. 102-118. Oxford: Oxbow.
1554	no	yes		Irish Sea	Irish/southern North Sea	Northern Ireland	Carrickfergus	Carrickfergus 20	L16th	Parasphenoid	800-1000	-12.5	12.7	3.17	Cambridge	this study	Hamilton-Dyer, S. 2007 Exploitation of Birds and Fish in Historic Ireland. In Environmental Archaeology in Ireland. (eds E.M. Murphy, N.J. Whitehouse), pp. 102-118. Oxford: Oxbow.
1558	no	yes		Irish Sea	Irish/southern North Sea	Northern Ireland	Carrickfergus	Carrickfergus 20	L16th	Parasphenoid	800-1000	-13.7	15.1	3.21	Cambridge	this study	Hamilton-Dyer, S. 2007 Exploitation of Birds and Fish in Historic Ireland. In Environmental Archaeology in Ireland. (eds E.M. Murphy, N.J. Whitehouse), pp. 102-118. Oxford: Oxbow.
1563	no	yes		Irish Sea	Irish/southern North Sea	Northern Ireland	Carrickfergus	Carrickfergus 20	L16th	Premaxilla	800-1000	-12.8	15.3	3.22	Cambridge	this study	Hamilton-Dyer, S. 2007 Exploitation of Birds and Fish in Historic Ireland. In Environmental Archaeology in Ireland. (eds E.M. Murphy, N.J. Whitehouse), pp. 102-118. Oxford: Oxbow.
1568	no	yes		southern North Sea	Irish/southern North Sea	England	London	Fleet Valley (VAL88)	1485-1603	Parasphenoid	800-1000	-13.2	14.7	3.24	Cambridge	this study	Locker, A.M. 2000. The role of stored fish in England 900-1750 AD: the evidence from historical and archaeological data [PhD thesis]. Southampton: University of Southampton.
1645	no	yes		southern North Sea	Irish/southern North Sea	England	London	Botolph Lane 30-35 (BPL95)	1350-1480	Dentary	500-800	-14.6	15.9	3.52	Cambridge	this study	Pipe, A. 2003 Animal remains from Monument House, 30-35 Botolph Lane, 29-31 Monument Street, EC3 (BPL95). Unpublished report. London: Museum of London Archaeology
1832	no	yes		southern North Sea	Irish/southern North Sea	England	London	Swan Lane Car Park (SWA81)	1400-1450	Parasphenoid	800-1000	-13.6	15.5	3.35	Cambridge	this study	Locker, A. M. 1992 The fish bones from Swan Lane London. Unpublished report. London: Museum of London Archaeology.
1835	no	yes		southern North Sea	Irish/southern North Sea	England	London	Swan Lane Car Park (SWA81)	1400-1450	Maxilla	800-1000	-12.9	16.6	3.18	Cambridge	this study	Locker, A. M. 1992 The fish bones from Swan Lane London. Unpublished report. London: Museum of London Archaeology.
1868	no	yes		Arctic Norway	Arctic Norway	Norway	Storvågan	Storvågan	12th-15th	Dentary	500-800	-15.4703	13.7483	3.25508	Cambridge	this study	Bertelsen, R., Buko, A., Fossnes, A., Hood, J., Kobylinski, Z., Lind, K., Urbanczyk, P. 1987 The Storvågan Project 1985-86. Norwegian Archaeological Review. 20, 51-55.
1870	yes	no	Lofoten & Bergen			Norway	Storvågan	Storvågan	12th-15th	Dentary	800-1000						Bertelsen, R., Buko, A., Fossnes, A., Hood, J., Kobylinski, Z., Lind, K., Urbanczyk, P. 1987 The Storvågan Project 1985-86. Norwegian Archaeological Review. 20, 51-55.
1871	yes	no	Lofoten & Bergen			Norway	Storvågan	Storvågan	12th-15th	Dentary	500-800						Bertelsen, R., Buko, A., Fossnes, A., Hood, J., Kobylinski, Z., Lind, K., Urbanczyk, P. 1987 The Storvågan Project 1985-86. Norwegian Archaeological Review. 20, 51-55.
1875	no	yes		English Channel	Irish/southern North Sea	England	Southampton	French Quarter (SOU1382)	1250-1350	Articular	800-1000	-12.3	15.6	3.2	Cambridge	this study	Nicholson, R.A. 2009 Southampton French Quarter 1382: Fish Bone (Specialist Report Download E2). Oxford: Oxford Archaeology.
1877	no	yes		English Channel	Irish/southern North Sea	England	Southampton	French Quarter (SOU1382)	1250-1350	Premaxilla	800-1000	-11.4	15.2	3.06	Cambridge	this study	Nicholson, R.A. 2009 Southampton French Quarter 1382: Fish Bone (Specialist Report Download E2). Oxford: Oxford Archaeology.
1878	no	yes		English Channel	Irish/southern North Sea	England	Southampton	French Quarter (SOU1382)	13th	Articular	800-1000	-12.6	15.3	3.16	Cambridge	this study	Nicholson, R.A. 2009 Southampton French Quarter 1382: Fish Bone (Specialist Report Download E2). Oxford: Oxford Archaeology.
1892	no	yes		English Channel	Irish/southern North Sea	England	Southampton	French Quarter (SOU1382)	1250-1350	Premaxilla	800-1000	-12.1	14.9	3.25	Cambridge	this study	Nicholson, R.A. 2009 Southampton French Quarter 1382: Fish Bone (Specialist Report Download E2). Oxford: Oxford Archaeology.
1973	no	yes		Celtic Sea	Atlantic Europe	England	Exeter	Princesshay	11th-12th	Parasphenoid	500-800	-12.792	13.964	3.27377	Cambridge	this study	Robson, H.K., Broderick, L.G. forthcoming Exeter: the city and little fishes. In Palaeoeconomy and Palaeoecology of South West Britain. (L.G. Broderick, D. de Carle, M. Law, C.E. Randall). Oxford: Archaeopress.
1975	no	yes		Celtic Sea	Atlantic Europe	England	Exeter	Princesshay	L14th-E15th	Dentary	500-800	-12.9	14.9	3.22	Cambridge	this study	Robson, H.K., Broderick, L.G. forthcoming Exeter: the city and little fishes. In Palaeoeconomy and Palaeoecology of South West Britain. (L.G. Broderick, D. de Carle, M. Law, C.E. Randall). Oxford: Archaeopress.
1986	yes	no	western UK & Ireland			Scotland	Robert's Haven	Robert's Haven	1271-1397	Quadrate	500-800						Reference [19] in paper
1987	yes	no	western UK & Ireland			Scotland	Robert's Haven	Robert's Haven	1271-1397	Parasphenoid	800-1000						Reference [19] in paper
1988	yes	yes	western UK & Ireland	north-east Atlantic	Atlantic Europe	Scotland	Robert's Haven	Robert's Haven	13th-14th	Maxilla	800-1000	-13.7	14.7	3.36	Cambridge	this study	Reference [19] in paper
1989	yes	no	western UK & Ireland			Scotland	Robert's Haven	Robert's Haven	13th/14th	Premaxilla	>1000						Reference [19] in paper
1990	yes	no	western UK & Ireland			Scotland	Robert's Haven	Robert's Haven	13th/14th	Premaxilla	800-1000						Reference [19] in paper
1991	yes	no	western UK & Ireland			Scotland	Robert's Haven	Robert's Haven	13th/14th	Dentary	500-800						Reference [19] in paper
2000	yes	no	southern & central N Sea			England	York	Coppergate	1200-1280	Dentary	>1000						Harland, J.F, Jones, A.K.G., Orton, D.C., Barrett, J.H. in press Fishing and fish trade in medieval York: the zooarchaeological evidence. In Cod and Herring: The Archaeology and History of Medieval Sea Fishing. (eds J.H. Barrett, D.C. Orton). Oxford: Oxbow.
2001	yes	no	southern & central N Sea			England	York	Coppergate	1200-1280	Dentary	>1000						Harland, J.F, Jones, A.K.G., Orton, D.C., Barrett, J.H. in press Fishing and fish trade in medieval York: the zooarchaeological evidence. In Cod and Herring: The Archaeology and History of Medieval Sea Fishing. (eds J.H. Barrett, D.C. Orton). Oxford: Oxbow.
2002	yes	no	southern & central N Sea			England	York	Coppergate	1200-1280	Dentary	>1000						Harland, J.F, Jones, A.K.G., Orton, D.C., Barrett, J.H. in press Fishing and fish trade in medieval York: the zooarchaeological evidence. In Cod and Herring: The Archaeology and History of Medieval Sea Fishing. (eds J.H. Barrett, D.C. Orton). Oxford: Oxbow.
2009	yes	no	western UK & Ireland			Ireland	Galway	Courthouse Lane	13th-14th	Dentary	800-1000						Hamilton-Dyer, S. 2004 Fish and bird bones from Courthouse Lane, Galway. In Archaeological Investigations in Galway City, 1987-1998. (eds E. Fitzpatrick, M. O'Brien, P. Walsh), pp. 609-626. Bray: Wordwell.
2010	yes	no	western UK & Ireland			Ireland	Galway	Courthouse Lane	L13th-14th	Premaxilla	800-1000						Hamilton-Dyer, S. 2004 Fish and bird bones from Courthouse Lane, Galway. In Archaeological Investigations in Galway City, 1987-1998. (eds E. Fitzpatrick, M. O'Brien, P. Walsh), pp. 609-626. Bray: Wordwell.
2013	yes	no	western UK & Ireland			Ireland	Galway	Courthouse Lane	L13th-14th	Dentary	500-800						Hamilton-Dyer, S. 2004 Fish and bird bones from Courthouse Lane, Galway. In Archaeological Investigations in Galway City, 1987-1998. (eds E. Fitzpatrick, M. O'Brien, P. Walsh), pp. 609-626. Bray: Wordwell.
2014	yes	yes	western UK & Ireland	Irish west coast	Atlantic Europe	Ireland	Galway	Courthouse Lane	L13th-14th	Dentary	800-1000	-13.063	15.7443	3.41137	Cambridge	this study	Hamilton-Dyer, S. 2004 Fish and bird bones from Courthouse Lane, Galway. In Archaeological Investigations in Galway City, 1987-1998. (eds E. Fitzpatrick, M. O'Brien, P. Walsh), pp. 609-626. Bray: Wordwell.
2015	yes	no	western UK & Ireland			Ireland	Galway	Courthouse Lane	13th-14th	Dentary	>1000						Hamilton-Dyer, S. 2004 Fish and bird bones from Courthouse Lane, Galway. In Archaeological Investigations in Galway City, 1987-1998. (eds E. Fitzpatrick, M. O'Brien, P. Walsh), pp. 609-626. Bray: Wordwell.
2016	yes	yes	western UK & Ireland	Irish west coast	Atlantic Europe	Ireland	Galway	Courthouse Lane	L13th-14th	Dentary	800-1000	-12.6	14.5	3.28	Cambridge	this study	Hamilton-Dyer, S. 2004 Fish and bird bones from Courthouse Lane, Galway. In Archaeological Investigations in Galway City, 1987-1998. (eds E. Fitzpatrick, M. O'Brien, P. Walsh), pp. 609-626. Bray: Wordwell.
2017	yes	yes	western UK & Ireland	Irish west coast	Atlantic Europe	Ireland	Galway	Courthouse Lane	L13th-14th	Dentary	800-1000	-13.303	14.6123	3.37283	Cambridge	this study	Hamilton-Dyer, S. 2004 Fish and bird bones from Courthouse Lane, Galway. In Archaeological Investigations in Galway City, 1987-1998. (eds E. Fitzpatrick, M. O'Brien, P. Walsh), pp. 609-626. Bray: Wordwell.
2019	yes	yes	western UK & Ireland	Irish west coast	Atlantic Europe	Ireland	Galway	Courthouse Lane	L13th-14th	Premaxilla	800-1000	-12.8217	13.765	3.29392	Cambridge	this study	Hamilton-Dyer, S. 2004 Fish and bird bones from Courthouse Lane, Galway. In Archaeological Investigations in Galway City, 1987-1998. (eds E. Fitzpatrick, M. O'Brien, P. Walsh), pp. 609-626. Bray: Wordwell.
2020	yes	no	western UK & Ireland			Ireland	Galway	Courthouse Lane	L13th-14th	Premaxilla	800-1000						Hamilton-Dyer, S. 2004 Fish and bird bones from Courthouse Lane, Galway. In Archaeological Investigations in Galway City, 1987-1998. (eds E. Fitzpatrick, M. O'Brien, P. Walsh), pp. 609-626. Bray: Wordwell.
2021	yes	no	western UK & Ireland			Ireland	Galway	Courthouse Lane	13th-14th	Premaxilla	800-1000						Hamilton-Dyer, S. 2004 Fish and bird bones from Courthouse Lane, Galway. In Archaeological Investigations in Galway City, 1987-1998. (eds E. Fitzpatrick, M. O'Brien, P. Walsh), pp. 609-626. Bray: Wordwell.
2022	yes	no	western UK & Ireland			Ireland	Galway	Courthouse Lane	13th-14th	Dentary	800-1000						Hamilton-Dyer, S. 2004 Fish and bird bones from Courthouse Lane, Galway. In Archaeological Investigations in Galway City, 1987-1998. (eds E. Fitzpatrick, M. O'Brien, P. Walsh), pp. 609-626. Bray: Wordwell.
2023	yes	no	western UK & Ireland			Ireland	Galway	Courthouse Lane	13th-14th	Premaxilla	>1000						Hamilton-Dyer, S. 2004 Fish and bird bones from Courthouse Lane, Galway. In Archaeological Investigations in Galway City, 1987-1998. (eds E. Fitzpatrick, M. O'Brien, P. Walsh), pp. 609-626. Bray: Wordwell.
2024	yes	no	western UK & Ireland			Ireland	Galway	Courthouse Lane	13th-14th	Dentary	800-1000						Hamilton-Dyer, S. 2004 Fish and bird bones from Courthouse Lane, Galway. In Archaeological Investigations in Galway City, 1987-1998. (eds E. Fitzpatrick, M. O'Brien, P. Walsh), pp. 609-626. Bray: Wordwell.
2029	yes	no	western UK & Ireland			England	Launceston	Launceston Castle	c.1300	Parasphenoid	800-1000						Smith, P. 2006 Fish remains. In Excavations at Launceston Castle, Cornwall. (ed. A. Saunders). London: Society for Medieval Archaeology
2030	yes	no	western UK & Ireland			England	Launceston	Launceston Castle	c.1300	Parasphenoid	800-1000						Smith, P. 2006 Fish remains. In Excavations at Launceston Castle, Cornwall. (ed. A. Saunders). London: Society for Medieval Archaeology
2032	yes	no	western UK & Ireland			England	Launceston	Launceston Castle	1250-1350	Ceratohyal	800-1000						Smith, P. 2006 Fish remains. In Excavations at Launceston Castle, Cornwall. (ed. A. Saunders). London: Society for Medieval Archaeology
2033	yes	no	western UK & Ireland			England	Launceston	Launceston Castle	1250-1350	Premaxilla	800-1000						Smith, P. 2006 Fish remains. In Excavations at Launceston Castle, Cornwall. (ed. A. Saunders). London: Society for Medieval Archaeology
2034	yes	no	western UK & Ireland			England	Launceston	Launceston Castle	c.1350	Vomer	800-1000						Smith, P. 2006 Fish remains. In Excavations at Launceston Castle, Cornwall. (ed. A. Saunders). London: Society for Medieval Archaeology
2064	no	yes		north-east Atlantic	Atlantic Europe	Scotland	Sandwick	Sandwick South	12th	Premaxilla	500-800	-12	12.5	3.24	Cambridge	this study	Bigelow, G. F. 1985 Sandwick, Unst and Late Norse Shetland economy. In Shetland Archaeology: New Work in the 1970s. (ed. B. Smith), pp. 95-127. Lerwick: The Shetland Times Ltd.
2065	no	yes		north-east Atlantic	Atlantic Europe	Scotland	Sandwick	Sandwick South	12th	Premaxilla	800-1000	-12.8	12	3.26	Cambridge	this study	Bigelow, G. F. 1985 Sandwick, Unst and Late Norse Shetland economy. In Shetland Archaeology: New Work in the 1970s. (ed. B. Smith), pp. 95-127. Lerwick: The Shetland Times Ltd.
2066	no	yes		north-east Atlantic	Atlantic Europe	Scotland	Sandwick	Sandwick South	12th	Premaxilla	800-1000	-14.6	12.3	3.47	Cambridge	this study	Bigelow, G. F. 1985 Sandwick, Unst and Late Norse Shetland economy. In Shetland Archaeology: New Work in the 1970s. (ed. B. Smith), pp. 95-127. Lerwick: The Shetland Times Ltd.
2067	yes	yes	northern North Sea	north-east Atlantic	Atlantic Europe	Scotland	Sandwick	Sandwick South	13th-14th	Premaxilla	?	-13	12.2	3.28	Cambridge	this study	Bigelow, G. F. 1985 Sandwick, Unst and Late Norse Shetland economy. In Shetland Archaeology: New Work in the 1970s. (ed. B. Smith), pp. 95-127. Lerwick: The Shetland Times Ltd.
2069	no	yes		north-east Atlantic	Atlantic Europe	Scotland	Sandwick	Sandwick South	12th	Dentary	800-1000	-12	13.6	3.24	Cambridge	this study	Bigelow, G. F. 1985 Sandwick, Unst and Late Norse Shetland economy. In Shetland Archaeology: New Work in the 1970s. (ed. B. Smith), pp. 95-127. Lerwick: The Shetland Times Ltd.
2070	no	yes		north-east Atlantic	Atlantic Europe	Scotland	Sandwick	Sandwick South	12th	Maxilla	?	-13.9	11.5	3.34	Cambridge	this study	Bigelow, G. F. 1985 Sandwick, Unst and Late Norse Shetland economy. In Shetland Archaeology: New Work in the 1970s. (ed. B. Smith), pp. 95-127. Lerwick: The Shetland Times Ltd.
2071	no	yes		north-east Atlantic	Atlantic Europe	Scotland	Sandwick	Sandwick South	12th	Maxilla	?	-13.2	13.9	3.33	Cambridge	this study	Bigelow, G. F. 1985 Sandwick, Unst and Late Norse Shetland economy. In Shetland Archaeology: New Work in the 1970s. (ed. B. Smith), pp. 95-127. Lerwick: The Shetland Times Ltd.
2073	yes	no	northern North Sea			Scotland	Sandwick	Sandwick South	13th/14th	Dentary	>1000						Bigelow, G. F. 1985 Sandwick, Unst and Late Norse Shetland economy. In Shetland Archaeology: New Work in the 1970s. (ed. B. Smith), pp. 95-127. Lerwick: The Shetland Times Ltd.
2074	no	yes		north-east Atlantic	Atlantic Europe	Scotland	Sandwick	Sandwick South	13th-14th	Maxilla	?	-13.3	12	3.37	Cambridge	this study	Bigelow, G. F. 1985 Sandwick, Unst and Late Norse Shetland economy. In Shetland Archaeology: New Work in the 1970s. (ed. B. Smith), pp. 95-127. Lerwick: The Shetland Times Ltd.
2076	yes	yes	northern North Sea	north-east Atlantic	Atlantic Europe	Scotland	Sandwick	Sandwick South	13th-14th	Articular	?	-12.9	13.2	3.32	Cambridge	this study	Bigelow, G. F. 1985 Sandwick, Unst and Late Norse Shetland economy. In Shetland Archaeology: New Work in the 1970s. (ed. B. Smith), pp. 95-127. Lerwick: The Shetland Times Ltd.
2077	yes	no	northern North Sea			Scotland	Sandwick	Sandwick South	13th/14th	Dentary	?						Bigelow, G. F. 1985 Sandwick, Unst and Late Norse Shetland economy. In Shetland Archaeology: New Work in the 1970s. (ed. B. Smith), pp. 95-127. Lerwick: The Shetland Times Ltd.
2078	yes	yes	northern North Sea	north-east Atlantic	Atlantic Europe	Scotland	Sandwick	Sandwick South	13th-14th	Dentary	800-1000	-14.1	12.8	3.36	Cambridge	this study	Bigelow, G. F. 1985 Sandwick, Unst and Late Norse Shetland economy. In Shetland Archaeology: New Work in the 1970s. (ed. B. Smith), pp. 95-127. Lerwick: The Shetland Times Ltd.
2080	no	yes		southern North Sea	Irish/southern North Sea	Germany	Norden	Norden Dominikanerkloster	13th-14th	Parasphenoid	500-800	-14.2	15.7	3.31	Cambridge	this study	Küchelmann, H.C. 2012 Noble meals instead of abstinence? A faunal assemblage from the Dominican monastery of Norden, northern Germany. In Proceedings of the General Session of the 11th International Council for Archaeozoology Conference (Paris, 23-28 August 2010). (ed. C. Lefèvre), pp. 87-97. British Archaeological Reports International Series 2354. Oxford: Archaeopress.
2081	yes	no	Celtic Sea			Ireland	Cork	St Peter's Market	L13th-M14th	Dentary	800-1000						M. McCarthy pers. comm.
2082	yes	yes	Celtic Sea	Celtic Sea	Atlantic Europe	Ireland	Cork	Tobin Street	13th-14th	Parasphenoid	800-1000	-11.9	14	3.17	Cambridge	this study	McCarthy, M. 2003 The faunal remains. In Excavations in Cork City 1984-2000. (eds R.M. Cleary, M.F. Hurley), pp. 375-389. Cork: Cork City Council.
2084	yes	no	Celtic Sea			Ireland	Cork	Tobin Street	13th	Parasphenoid	800-1000						McCarthy, M. 2003 The faunal remains. In Excavations in Cork City 1984-2000. (eds R.M. Cleary, M.F. Hurley), pp. 375-389. Cork: Cork City Council.
2085	yes	no	Celtic Sea			Ireland	Cork	Grand Parade II	medieval	Parasphenoid	800-1000						M. McCarthy pers. comm.
2086	yes	no	Celtic Sea			Ireland	Cork	Grand Parade II	medieval	Parasphenoid	800-1000						M. McCarthy pers. comm.
2092	yes	no	Celtic Sea			Ireland	Cork	Grand Parade II	medieval	Premaxilla	500-800						M. McCarthy pers. comm.
2093	yes	no	Celtic Sea			Ireland	Cork	Grand Parade II	medieval	Dentary	800-1000						M. McCarthy pers. comm.
2095	yes	no	Celtic Sea			Ireland	Cork	Citi Car Park	medieval	Premaxilla	800-1000						McCarthy, M. 2014 The faunal remains. In Archaeological Excavations at South Main Street 2003-2005. (eds M.F. Hurley, C. Brett), pp. 239-249. Cork: Cork City Council.
2097	yes	yes	Celtic Sea	Celtic Sea	Atlantic Europe	Ireland	Cork	Citi Car Park	medieval	Dentary	800-1000	-12.6	15.5	3.14	Cambridge	this study	McCarthy, M. 2014 The faunal remains. In Archaeological Excavations at South Main Street 2003-2005. (eds M.F. Hurley, C. Brett), pp. 239-249. Cork: Cork City Council.
2098	yes	yes	Celtic Sea	Celtic Sea	Atlantic Europe	Ireland	Cork	Citi Car Park	medieval	Dentary	500-800	-13.6	14.3	3.28	Cambridge	this study	McCarthy, M. 2014 The faunal remains. In Archaeological Excavations at South Main Street 2003-2005. (eds M.F. Hurley, C. Brett), pp. 239-249. Cork: Cork City Council.
2099	no	yes		Irish Sea	Irish/southern North Sea	Ireland	Dublin	Dublin Castle	medieval	Dentary	800-1000	-14	15.9	3.33	Cambridge	this study	M. McCarthy pers. comm.
2100	no	yes		Irish Sea	Irish/southern North Sea	Ireland	Dublin	Dublin Castle	medieval	Dentary	500-800	-12	15.2	3.19	Cambridge	this study	M. McCarthy pers. comm.
2101	no	yes		Irish Sea	Irish/southern North Sea	Ireland	Dublin	Dublin Castle	medieval	Dentary	500-800	-11.5	15.4	3.18	Cambridge	this study	M. McCarthy pers. comm.
2103	no	yes		Irish Sea	Irish/southern North Sea	Ireland	Dublin	Dublin Castle	medieval	Dentary	800-1000	-12.9	15.9	3.24	Cambridge	this study	M. McCarthy pers. comm.
2104	no	yes		Irish Sea	Irish/southern North Sea	Ireland	Dublin	Dublin Castle	medieval	Premaxilla	800-1000	-13.1	15.8	3.25	Cambridge	this study	M. McCarthy pers. comm.
2105	no	yes		Irish Sea	Irish/southern North Sea	Ireland	Dublin	Dublin Castle	medieval	Maxilla	800-1000	-11.6	15.7	3.31	Cambridge	this study	M. McCarthy pers. comm.
2107	no	yes		Irish Sea	Irish/southern North Sea	Ireland	Dublin	Dublin Castle	medieval	Maxilla	800-1000	-11.9	15.9	3.17	Cambridge	this study	M. McCarthy pers. comm.
2109	no	yes		Irish Sea	Irish/southern North Sea	Ireland	Dublin	Dublin Castle	medieval	Basioccipital	800-1000	-11.6	14.9	3.16	Cambridge	this study	M. McCarthy pers. comm.
2110	no	yes		Irish Sea	Irish/southern North Sea	Ireland	Dublin	Dublin Castle	medieval	Ceratohyal	800-1000	-12.9	16.5	3.16	Cambridge	this study	M. McCarthy pers. comm.
2117	no	yes		Celtic Sea	Atlantic Europe	Ireland	Waterford	High Street	medieval	Maxilla	800-1000	-12.4	14.1	3.22	Cambridge	this study	M. McCarthy pers. comm.
2119	no	yes		Celtic Sea	Atlantic Europe	Ireland	Waterford	High Street	medieval	Preopercular	800-1000	-11.7	13.8	3.26	Cambridge	this study	M. McCarthy pers. comm.
2120	yes	no	northern North Sea			Scotland	Aberdeen	Bon Accord	probably 13th-14th	Dentary	>1000						Harland, J.F. 2010 Technical report: the fish bone from Bon Accord, Aberdeen (site code 20215). Reports from the Centre for Human Palaeoecology 2010/02. York: University of York.
2121	yes	yes	northern North Sea	north-east Atlantic	Atlantic Europe	Scotland	Aberdeen	Bon Accord	probably 13th-14th	Dentary	800-1000	-12.9	15.2	3.3	Cambridge	this study	Harland, J.F. 2010 Technical report: the fish bone from Bon Accord, Aberdeen (site code 20215). Reports from the Centre for Human Palaeoecology 2010/02. York: University of York.
2123	yes	yes	northern North Sea	north-east Atlantic	Atlantic Europe	Scotland	Aberdeen	Bon Accord	probably 13th-14th	Dentary	800-1000	-12.3	15	3.27	Cambridge	this study	Harland, J.F. 2010 Technical report: the fish bone from Bon Accord, Aberdeen (site code 20215). Reports from the Centre for Human Palaeoecology 2010/02. York: University of York.
2124	yes	no	northern North Sea			Scotland	Aberdeen	Bon Accord	probably 13th-14th	Dentary	800-1000						Harland, J.F. 2010 Technical report: the fish bone from Bon Accord, Aberdeen (site code 20215). Reports from the Centre for Human Palaeoecology 2010/02. York: University of York.
2125	yes	yes	northern North Sea	north-east Atlantic	Atlantic Europe	Scotland	Aberdeen	Bon Accord	probably 13th-14th	Dentary	800-1000	-12.5	13.6	3.19	Cambridge	this study	Harland, J.F. 2010 Technical report: the fish bone from Bon Accord, Aberdeen (site code 20215). Reports from the Centre for Human Palaeoecology 2010/02. York: University of York.
2126	yes	no	northern North Sea			Scotland	Aberdeen	Bon Accord	probably 13th-14th	Parasphenoid	800-1000						Harland, J.F. 2010 Technical report: the fish bone from Bon Accord, Aberdeen (site code 20215). Reports from the Centre for Human Palaeoecology 2010/02. York: University of York.
2129	yes	no	northern North Sea			Scotland	Aberdeen	Bon Accord	probably 13th-14th	Maxilla	800-1000						Harland, J.F. 2010 Technical report: the fish bone from Bon Accord, Aberdeen (site code 20215). Reports from the Centre for Human Palaeoecology 2010/02. York: University of York.
2132	yes	no	northern North Sea			Scotland	Aberdeen	Bon Accord	probably 13th-14th	Dentary	>1000						Harland, J.F. 2010 Technical report: the fish bone from Bon Accord, Aberdeen (site code 20215). Reports from the Centre for Human Palaeoecology 2010/02. York: University of York.
2134	yes	no	northern North Sea			Scotland	Aberdeen	Bon Accord	probably 13th-14th	Articular	>1000						Harland, J.F. 2010 Technical report: the fish bone from Bon Accord, Aberdeen (site code 20215). Reports from the Centre for Human Palaeoecology 2010/02. York: University of York.
2135	yes	no	Newfoundland			Canada	Dos de Cheval	Dos de Cheval	1765-1820	Dentary	500-800						Betts, M.W, Noël, S., Tourigny, E., Burns, M., Pope, P.E., Cumbaa, S.L. 2014 Zooarchaeology of the historic cod fishery in Newfoundland and Labrador, Canada. Journal of the North Atlantic. 24, 1-21.
2136	no	yes		Newfoundland	Newfoundland	Canada	Dos de Cheval	Dos de Cheval	1765-1820	Dentary	500-800	-14.7273	15.225	3.31283	Cambridge	this study	Betts, M.W, Noël, S., Tourigny, E., Burns, M., Pope, P.E., Cumbaa, S.L. 2014 Zooarchaeology of the historic cod fishery in Newfoundland and Labrador, Canada. Journal of the North Atlantic. 24, 1-21.
2137	no	yes		Newfoundland	Newfoundland	Canada	Dos de Cheval	Dos de Cheval	1765-1820	Dentary	500-800	-14.706	14.1647	3.31853	Cambridge	this study	Betts, M.W, Noël, S., Tourigny, E., Burns, M., Pope, P.E., Cumbaa, S.L. 2014 Zooarchaeology of the historic cod fishery in Newfoundland and Labrador, Canada. Journal of the North Atlantic. 24, 1-21.
2138	no	yes		Newfoundland	Newfoundland	Canada	Dos de Cheval	Dos de Cheval	1765-1820	Dentary	500-800	-14.635	14.3517	3.28738	Cambridge	this study	Betts, M.W, Noël, S., Tourigny, E., Burns, M., Pope, P.E., Cumbaa, S.L. 2014 Zooarchaeology of the historic cod fishery in Newfoundland and Labrador, Canada. Journal of the North Atlantic. 24, 1-21.
2140	yes	no	Newfoundland			Canada	Dos de Cheval	Dos de Cheval	1765-1820	Dentary	500-800						Betts, M.W, Noël, S., Tourigny, E., Burns, M., Pope, P.E., Cumbaa, S.L. 2014 Zooarchaeology of the historic cod fishery in Newfoundland and Labrador, Canada. Journal of the North Atlantic. 24, 1-21.
2141	yes	no	Newfoundland			Canada	Dos de Cheval	Dos de Cheval	1765-1820	Dentary	500-800						Betts, M.W, Noël, S., Tourigny, E., Burns, M., Pope, P.E., Cumbaa, S.L. 2014 Zooarchaeology of the historic cod fishery in Newfoundland and Labrador, Canada. Journal of the North Atlantic. 24, 1-21.
2142	yes	no	Newfoundland			Canada	Dos de Cheval	Dos de Cheval	1765-1820	Dentary	500-800						Betts, M.W, Noël, S., Tourigny, E., Burns, M., Pope, P.E., Cumbaa, S.L. 2014 Zooarchaeology of the historic cod fishery in Newfoundland and Labrador, Canada. Journal of the North Atlantic. 24, 1-21.
2143	yes	no	Newfoundland			Canada	Dos de Cheval	Dos de Cheval	1765-1820	Dentary	500-800						Betts, M.W, Noël, S., Tourigny, E., Burns, M., Pope, P.E., Cumbaa, S.L. 2014 Zooarchaeology of the historic cod fishery in Newfoundland and Labrador, Canada. Journal of the North Atlantic. 24, 1-21.
2144	yes	no	Newfoundland			Canada	Dos de Cheval	Dos de Cheval	1765-1820	Dentary	500-800						Betts, M.W, Noël, S., Tourigny, E., Burns, M., Pope, P.E., Cumbaa, S.L. 2014 Zooarchaeology of the historic cod fishery in Newfoundland and Labrador, Canada. Journal of the North Atlantic. 24, 1-21.
2145	no	yes		Newfoundland	Newfoundland	Canada	Dos de Cheval	Dos de Cheval	1765-1820	Dentary	500-800	-14.6863	14.131	3.29642	Cambridge	this study	Betts, M.W, Noël, S., Tourigny, E., Burns, M., Pope, P.E., Cumbaa, S.L. 2014 Zooarchaeology of the historic cod fishery in Newfoundland and Labrador, Canada. Journal of the North Atlantic. 24, 1-21.
2146	no	yes		Newfoundland	Newfoundland	Canada	Dos de Cheval	Dos de Cheval	1765-1820	Dentary	500-800	-15.258	14.0237	3.32804	Cambridge	this study	Betts, M.W, Noël, S., Tourigny, E., Burns, M., Pope, P.E., Cumbaa, S.L. 2014 Zooarchaeology of the historic cod fishery in Newfoundland and Labrador, Canada. Journal of the North Atlantic. 24, 1-21.
2147	yes	no	Newfoundland			Canada	Dos de Cheval	Dos de Cheval	1765-1820	Dentary	500-800						Betts, M.W, Noël, S., Tourigny, E., Burns, M., Pope, P.E., Cumbaa, S.L. 2014 Zooarchaeology of the historic cod fishery in Newfoundland and Labrador, Canada. Journal of the North Atlantic. 24, 1-21.
2148	yes	no	Newfoundland			Canada	Dos de Cheval	Dos de Cheval	1765-1820	Dentary	500-800						Betts, M.W, Noël, S., Tourigny, E., Burns, M., Pope, P.E., Cumbaa, S.L. 2014 Zooarchaeology of the historic cod fishery in Newfoundland and Labrador, Canada. Journal of the North Atlantic. 24, 1-21.
2149	yes	no	Newfoundland			Canada	Dos de Cheval	Dos de Cheval	1765-1820	Dentary	500-800						Betts, M.W, Noël, S., Tourigny, E., Burns, M., Pope, P.E., Cumbaa, S.L. 2014 Zooarchaeology of the historic cod fishery in Newfoundland and Labrador, Canada. Journal of the North Atlantic. 24, 1-21.
2150	yes	no	Newfoundland			Canada	Dos de Cheval	Dos de Cheval	1765-1820	Dentary	500-800						Betts, M.W, Noël, S., Tourigny, E., Burns, M., Pope, P.E., Cumbaa, S.L. 2014 Zooarchaeology of the historic cod fishery in Newfoundland and Labrador, Canada. Journal of the North Atlantic. 24, 1-21.
2151	yes	no	Newfoundland			Canada	Dos de Cheval	Dos de Cheval	1765-1820	Dentary	500-800						Betts, M.W, Noël, S., Tourigny, E., Burns, M., Pope, P.E., Cumbaa, S.L. 2014 Zooarchaeology of the historic cod fishery in Newfoundland and Labrador, Canada. Journal of the North Atlantic. 24, 1-21.
2152	yes	no	Newfoundland			Canada	Dos de Cheval	Dos de Cheval	1765-1820	Dentary	500-800						Betts, M.W, Noël, S., Tourigny, E., Burns, M., Pope, P.E., Cumbaa, S.L. 2014 Zooarchaeology of the historic cod fishery in Newfoundland and Labrador, Canada. Journal of the North Atlantic. 24, 1-21.
2153	yes	no	Newfoundland			Canada	Dos de Cheval	Dos de Cheval	1765-1820	Dentary	500-800						Betts, M.W, Noël, S., Tourigny, E., Burns, M., Pope, P.E., Cumbaa, S.L. 2014 Zooarchaeology of the historic cod fishery in Newfoundland and Labrador, Canada. Journal of the North Atlantic. 24, 1-21.
2154	yes	yes	northern North Sea	north-east Atlantic	Atlantic Europe	Scotland	Aberdeen	Bon Accord	probably 13th-14th	Dentary	800-1000	-13.2	13.4	3.28	Cambridge	this study	Harland, J.F. 2010 Technical report: the fish bone from Bon Accord, Aberdeen (site code 20215). Reports from the Centre for Human Palaeoecology 2010/02. York: University of York.
2155	yes	no	southern & central N Sea			England	York	Coppergate	1200-1280	Dentary	800-1000						Harland, J.F, Jones, A.K.G., Orton, D.C., Barrett, J.H. in press Fishing and fish trade in medieval York: the zooarchaeological evidence. In Cod and Herring: The Archaeology and History of Medieval Sea Fishing. (eds J.H. Barrett, D.C. Orton). Oxford: Oxbow.
2156	yes	no	southern & central N Sea			England	York	Coppergate	1200-1280	Dentary	800-1000						Harland, J.F, Jones, A.K.G., Orton, D.C., Barrett, J.H. in press Fishing and fish trade in medieval York: the zooarchaeological evidence. In Cod and Herring: The Archaeology and History of Medieval Sea Fishing. (eds J.H. Barrett, D.C. Orton). Oxford: Oxbow.
2157	yes	no	southern & central N Sea			England	York	Coppergate	1200-1280	Dentary	800-1000						Harland, J.F, Jones, A.K.G., Orton, D.C., Barrett, J.H. in press Fishing and fish trade in medieval York: the zooarchaeological evidence. In Cod and Herring: The Archaeology and History of Medieval Sea Fishing. (eds J.H. Barrett, D.C. Orton). Oxford: Oxbow.
2158	yes	no	southern & central N Sea			England	York	Coppergate	1200-1240	Premaxilla	>1000						Harland, J.F, Jones, A.K.G., Orton, D.C., Barrett, J.H. in press Fishing and fish trade in medieval York: the zooarchaeological evidence. In Cod and Herring: The Archaeology and History of Medieval Sea Fishing. (eds J.H. Barrett, D.C. Orton). Oxford: Oxbow.
2159	yes	no	southern & central N Sea			England	York	Coppergate	1240-1250	Premaxilla	800-1000						Harland, J.F, Jones, A.K.G., Orton, D.C., Barrett, J.H. in press Fishing and fish trade in medieval York: the zooarchaeological evidence. In Cod and Herring: The Archaeology and History of Medieval Sea Fishing. (eds J.H. Barrett, D.C. Orton). Oxford: Oxbow.
2160	yes	no	southern & central N Sea			England	York	Coppergate	1200-1280	Premaxilla	800-1000						Harland, J.F, Jones, A.K.G., Orton, D.C., Barrett, J.H. in press Fishing and fish trade in medieval York: the zooarchaeological evidence. In Cod and Herring: The Archaeology and History of Medieval Sea Fishing. (eds J.H. Barrett, D.C. Orton). Oxford: Oxbow.
2161	yes	no	southern & central N Sea			England	York	Coppergate	1275-mid1300s	Premaxilla	>1000						Harland, J.F, Jones, A.K.G., Orton, D.C., Barrett, J.H. in press Fishing and fish trade in medieval York: the zooarchaeological evidence. In Cod and Herring: The Archaeology and History of Medieval Sea Fishing. (eds J.H. Barrett, D.C. Orton). Oxford: Oxbow.
2162	yes	no	southern & central N Sea			England	York	Coppergate	1280-1360	Dentary	800-1000						Harland, J.F, Jones, A.K.G., Orton, D.C., Barrett, J.H. in press Fishing and fish trade in medieval York: the zooarchaeological evidence. In Cod and Herring: The Archaeology and History of Medieval Sea Fishing. (eds J.H. Barrett, D.C. Orton). Oxford: Oxbow.
2163	yes	no	southern & central N Sea			England	York	Coppergate	1200-1280	Dentary	>1000						Harland, J.F, Jones, A.K.G., Orton, D.C., Barrett, J.H. in press Fishing and fish trade in medieval York: the zooarchaeological evidence. In Cod and Herring: The Archaeology and History of Medieval Sea Fishing. (eds J.H. Barrett, D.C. Orton). Oxford: Oxbow.
2164	yes	yes	southern & central N Sea	southern North Sea	Irish/southern North Sea	England	York	Coppergate	1200-1280	Premaxilla	800-1000	-13.2317	15.4727	3.28128	Cambridge	this study	Harland, J.F, Jones, A.K.G., Orton, D.C., Barrett, J.H. in press Fishing and fish trade in medieval York: the zooarchaeological evidence. In Cod and Herring: The Archaeology and History of Medieval Sea Fishing. (eds J.H. Barrett, D.C. Orton). Oxford: Oxbow.
2166	yes	yes	western UK & Ireland	north-east Atlantic	Atlantic Europe	Scotland	Bornais	Bornais	1190-1260	Premaxilla	800-1000	-13.2	15.4	3.32	Cambridge	this study	Sharples, N. forthcoming A Norse Settlement in the Outer Hebrides: Excavations at Bornais Mounds 2 and 2A
2167	yes	no	western UK & Ireland			Scotland	Bornais	Bornais	1190-1260	Premaxilla	800-1000						Sharples, N. forthcoming A Norse Settlement in the Outer Hebrides: Excavations at Bornais Mounds 2 and 2A
2168	yes	yes	western UK & Ireland	north-east Atlantic	Atlantic Europe	Scotland	Bornais	Bornais	1190-1260	Premaxilla	800-1000	-13.6	13.3	3.28	Cambridge	this study	Sharples, N. forthcoming A Norse Settlement in the Outer Hebrides: Excavations at Bornais Mounds 2 and 2A
2169	yes	no	western UK & Ireland			Scotland	Bornais	Bornais	1190-1260	Premaxilla	800-1000						Sharples, N. forthcoming A Norse Settlement in the Outer Hebrides: Excavations at Bornais Mounds 2 and 2A
2170	yes	no	western UK & Ireland			Scotland	Bornais	Bornais	1190-1260	Premaxilla	500-800						Sharples, N. forthcoming A Norse Settlement in the Outer Hebrides: Excavations at Bornais Mounds 2 and 2A
2171	yes	yes	western UK & Ireland	north-east Atlantic	Atlantic Europe	Scotland	Bornais	Bornais	1190-1260	Vomer	800-1000	-12.6	14.9	3.22	Cambridge	this study	Sharples, N. forthcoming A Norse Settlement in the Outer Hebrides: Excavations at Bornais Mounds 2 and 2A
2172	yes	no	western UK & Ireland			Scotland	Bornais	Bornais	1190-1260	Dentary	>1000						Sharples, N. forthcoming A Norse Settlement in the Outer Hebrides: Excavations at Bornais Mounds 2 and 2A
2173	yes	no	western UK & Ireland			Scotland	Bornais	Bornais	1190-1260	Maxilla	>1000						Sharples, N. forthcoming A Norse Settlement in the Outer Hebrides: Excavations at Bornais Mounds 2 and 2A
2174	yes	no	western UK & Ireland			Scotland	Bornais	Bornais	1190-1260	Dentary	500-800						Sharples, N. forthcoming A Norse Settlement in the Outer Hebrides: Excavations at Bornais Mounds 2 and 2A
2175	no	yes		north-east Atlantic	Atlantic Europe	Scotland	Bornish	Bornish	c.12th	Parasphenoid	800-1000	-13.3	15.4	3.28	Cambridge	this study	Sharples, N. forthcoming A Norse Settlement in the Outer Hebrides: Excavations at Bornais Mounds 2 and 2A
2176	no	yes		north-east Atlantic	Atlantic Europe	Scotland	Bornish	Bornish	c.12th	Parasphenoid	800-1000	-12.7	13.6	3.25	Cambridge	this study	Sharples, N. forthcoming A Norse Settlement in the Outer Hebrides: Excavations at Bornais Mounds 2 and 2A
2177	no	yes		north-east Atlantic	Atlantic Europe	Scotland	Bornish	Bornish	c.12th	Parasphenoid	800-1000	-13.6	14.7	3.28	Cambridge	this study	Sharples, N. forthcoming A Norse Settlement in the Outer Hebrides: Excavations at Bornais Mounds 2 and 2A
2192	yes	no	Celtic Sea			England	Bristol	Victoria Street	L14th	Maxilla	>1000						Locker, A.M. 2000. The role of stored fish in England 900-1750 AD: the evidence from historical and archaeological data [PhD thesis]. Southampton: University of Southampton.
