# Supplementary material for: The globalization of naval provisioning: ancient DNA and stable isotope analyses of stored cod from the wreck of the Mary Rose, AD 1545
Source: R Soc Open Sci. 2015 Sep 9;2(9):150199. doi: 10.1098/rsos.150199 (PMC4593681; doi:10.1098/rsos.150199)
Supplement: Table_S2 [file rsos150199supp4.xlsx]

## Sheet: Sheet1
	δ13C		δ15N
Group	p	df	p	df
Arctic Norway	0.487898	1	0.626457	1
Atlantic Europe	0.804467	2	0.500081	2
Eastern Baltic	0.00206406	1	0.364651	1
Irish/southern North Sea	0.228449	4	0.667105	4
