# Supplementary material for: The globalization of naval provisioning: ancient DNA and stable isotope analyses of stored cod from the wreck of the Mary Rose, AD 1545
Source: R Soc Open Sci. 2015 Sep 9;2(9):150199. doi: 10.1098/rsos.150199 (PMC4593681; doi:10.1098/rsos.150199)
Supplement: Table_S3 [file rsos150199supp5.xlsx]

## Sheet: Sheet1
reaction	primer 1	primer 2	source
reaction 1
cgpGmo-S1406	CCCTGCCTGGTACGAGAACTCTT	CAACTCTCCGTCAGAGACTGAATT	Hubert, S., Higgins, B., Borza, T., Bowman, S. 2010 Development of a SNP resource and a genetic linkage map for Atlantic cod (Gadus morhua). BMC Genomics. 11, 191. (10.1186/1471-2164-11-191)
cgpGmo-S1089	GTGGATATCCATATTAACGCTCAATCCTA	ACTAAATCTTGCTTCTATAGAGCTGA	Hubert, S., Higgins, B., Borza, T., Bowman, S. 2010 Development of a SNP resource and a genetic linkage map for Atlantic cod (Gadus morhua). BMC Genomics. 11, 191. (10.1186/1471-2164-11-191)
cgpGmo-S1183	GCATCCCACTTTGTGAAAGAGGTGAA	GTCTGGTGCTTTGATCTACCAC	Hubert, S., Higgins, B., Borza, T., Bowman, S. 2010 Development of a SNP resource and a genetic linkage map for Atlantic cod (Gadus morhua). BMC Genomics. 11, 191. (10.1186/1471-2164-11-191)
cgpGmo-S1260	CCCCCTTTAAAGAAACCTCAACTAGAAAA	ATTTTTTTCTATACTGAAATGTTTCTATGTT	Hubert, S., Higgins, B., Borza, T., Bowman, S. 2010 Development of a SNP resource and a genetic linkage map for Atlantic cod (Gadus morhua). BMC Genomics. 11, 191. (10.1186/1471-2164-11-191)
cgpGmo-S1039a	GTACTTACATACCATCCACATAGTAAACAA	ATGGGCTGTCACAATTAAAACAGTA	Hubert, S., Higgins, B., Borza, T., Bowman, S. 2010 Development of a SNP resource and a genetic linkage map for Atlantic cod (Gadus morhua). BMC Genomics. 11, 191. (10.1186/1471-2164-11-191)
Gm1154	TGTTCTTGTCCTGGATGACC	TACCAGGTCAAGTTCAGGAG	Moen, T., Hayes, B., Nilsen, F., Delgandi, M., Fjalestad, K. T., Fevolden, S.-E., Berg, P. R., Lien, S. 2008 Identification and characterisation of novel SNP markers in Atlantic cod: evidence for directional selection. BMC Genetics, 9: 18. . 9, 18. (10.1186/1471-2156-9-18)
cgpGmo-S316	CGAAAATCTCAAAGTGCTATAGAGTTTCAA	TTTAATGGTAACGCCTTAGGGTTT	Hubert, S., Higgins, B., Borza, T., Bowman, S. 2010 Development of a SNP resource and a genetic linkage map for Atlantic cod (Gadus morhua). BMC Genomics. 11, 191. (10.1186/1471-2164-11-191)
reaction 2
cgpGmo-S183	ATGGCTATGTAAAGTATGGCATCAGTGTA	AAAACGACATGGAGAAAAGAAAACTAGTT	Hubert, S., Higgins, B., Borza, T., Bowman, S. 2010 Development of a SNP resource and a genetic linkage map for Atlantic cod (Gadus morhua). BMC Genomics. 11, 191. (10.1186/1471-2164-11-191)
cgpGmo-S870	CTCCACACCATTTGAAACCGCCTTT	ATAAATTCCAGGAGCAGTCGCAC	Hubert, S., Higgins, B., Borza, T., Bowman, S. 2010 Development of a SNP resource and a genetic linkage map for Atlantic cod (Gadus morhua). BMC Genomics. 11, 191. (10.1186/1471-2164-11-191)
cgpGmo-S1978	GCTCCGCCATTTTTTGATGGCTCAA	CGTTTGGATTTTACAGTAGCCTACTA	Hubert, S., Higgins, B., Borza, T., Bowman, S. 2010 Development of a SNP resource and a genetic linkage map for Atlantic cod (Gadus morhua). BMC Genomics. 11, 191. (10.1186/1471-2164-11-191)
Gm1386	AGGAAGAGCGGCTGCTAGAA	TCCAGCAGCTCTAGTTCCCTCAAAT	Moen, T., Hayes, B., Nilsen, F., Delgandi, M., Fjalestad, K. T., Fevolden, S.-E., Berg, P. R., Lien, S. 2008 Identification and characterisation of novel SNP markers in Atlantic cod: evidence for directional selection. BMC Genetics, 9: 18. . 9, 18. (10.1186/1471-2156-9-18)
cgpGmo-S1127	CCACTTCTTGGTTTTCTAAAGAGGGAAAA	GCGACAATATATAGAAAGTTTGCTGA	Hubert, S., Higgins, B., Borza, T., Bowman, S. 2010 Development of a SNP resource and a genetic linkage map for Atlantic cod (Gadus morhua). BMC Genomics. 11, 191. (10.1186/1471-2164-11-191)
Gm349_1196F2	AGCGTTGGGAGACGCCGTACAT	CCCTTTAGACGACGCTACGGT	Moen, T., Hayes, B., Nilsen, F., Delgandi, M., Fjalestad, K. T., Fevolden, S.-E., Berg, P. R., Lien, S. 2008 Identification and characterisation of novel SNP markers in Atlantic cod: evidence for directional selection. BMC Genetics, 9: 18. . 9, 18. (10.1186/1471-2156-9-18)
cgpGmo-S1830	GTGGCCTTCAACTGCAATAGCAACTT	GGATAGAACCATAGATGCAAACCCT	Hubert, S., Higgins, B., Borza, T., Bowman, S. 2010 Development of a SNP resource and a genetic linkage map for Atlantic cod (Gadus morhua). BMC Genomics. 11, 191. (10.1186/1471-2164-11-191)
reaction 3
cgpGmo-S1853	GATTATGTGCAACAAGCACCATTCACAAA	CGTTCTGACAACACACCCATAGT	Hubert, S., Higgins, B., Borza, T., Bowman, S. 2010 Development of a SNP resource and a genetic linkage map for Atlantic cod (Gadus morhua). BMC Genomics. 11, 191. (10.1186/1471-2164-11-191)
cgpGmo-S816a	GCGTAAAGGCAAAGTTTGGGAGGTA	GCCAGTAATGCAAAGTTGATGCG	Hubert, S., Higgins, B., Borza, T., Bowman, S. 2010 Development of a SNP resource and a genetic linkage map for Atlantic cod (Gadus morhua). BMC Genomics. 11, 191. (10.1186/1471-2164-11-191)
cgpGmo-S2122	GCCTTCTTCATAACGTTTTGCATATTTGAA	TCCGTATTCAATCACTCACTA	Hubert, S., Higgins, B., Borza, T., Bowman, S. 2010 Development of a SNP resource and a genetic linkage map for Atlantic cod (Gadus morhua). BMC Genomics. 11, 191. (10.1186/1471-2164-11-191)
cgpGmo-S1423a	TAAAAAGCCTTCTTCGCTCCTACTCAA	GAGTTACACTTCGTTCACTGCTTTTAT	Hubert, S., Higgins, B., Borza, T., Bowman, S. 2010 Development of a SNP resource and a genetic linkage map for Atlantic cod (Gadus morhua). BMC Genomics. 11, 191. (10.1186/1471-2164-11-191)
cgpGmo-S689	GGGTTCAGCATAGTTTGCGAAATAGTTTT	CGAGGATTTCTAGATAAGAATTTCAGTAAA	Hubert, S., Higgins, B., Borza, T., Bowman, S. 2010 Development of a SNP resource and a genetic linkage map for Atlantic cod (Gadus morhua). BMC Genomics. 11, 191. (10.1186/1471-2164-11-191)
cgpGmo-S596	GACAGAGACCATTTAGTTGACAAAGCAAA	GTTGGTTACTTTATTTTATCTTTTGACTGCAT	Hubert, S., Higgins, B., Borza, T., Bowman, S. 2010 Development of a SNP resource and a genetic linkage map for Atlantic cod (Gadus morhua). BMC Genomics. 11, 191. (10.1186/1471-2164-11-191)
Gm366	CACACTTTTCTCTTTCTGGCGG	CGGCGCAATGGATCACAAGATGTT	Moen, T., Hayes, B., Nilsen, F., Delgandi, M., Fjalestad, K. T., Fevolden, S.-E., Berg, P. R., Lien, S. 2008 Identification and characterisation of novel SNP markers in Atlantic cod: evidence for directional selection. BMC Genetics, 9: 18. . 9, 18. (10.1186/1471-2156-9-18)
reaction 4
cgpGmo-S866	CATCTGTTAAAGTTGGTTAAGTGTCCTTA	CAGCCTGGAATGTTCCAGTTAAAC	Hubert, S., Higgins, B., Borza, T., Bowman, S. 2010 Development of a SNP resource and a genetic linkage map for Atlantic cod (Gadus morhua). BMC Genomics. 11, 191. (10.1186/1471-2164-11-191)
cgpGmo-S2101	ATCTTTGTGTGGCATGCTTCTGTTTCTTT	ATCACGCATTATCCACTCGTAAATCA	Hubert, S., Higgins, B., Borza, T., Bowman, S. 2010 Development of a SNP resource and a genetic linkage map for Atlantic cod (Gadus morhua). BMC Genomics. 11, 191. (10.1186/1471-2164-11-191)
cgpGmo-S920	CTCTCACTTTGGGACAGTAATAATGATTAA	GTTTTTAGGGGTTTACACATAGAAGTAAT	Hubert, S., Higgins, B., Borza, T., Bowman, S. 2010 Development of a SNP resource and a genetic linkage map for Atlantic cod (Gadus morhua). BMC Genomics. 11, 191. (10.1186/1471-2164-11-191)
Gm394	CAAGAAGTATGATGCCTTCCTCGCTT	GGATCTGCTTGATCAGAGACTC	Moen, T., Hayes, B., Nilsen, F., Delgandi, M., Fjalestad, K. T., Fevolden, S.-E., Berg, P. R., Lien, S. 2008 Identification and characterisation of novel SNP markers in Atlantic cod: evidence for directional selection. BMC Genetics, 9: 18. . 9, 18. (10.1186/1471-2156-9-18)
Gm335	GGTCGACTTCACGGACAATG	AGAGCTTCCCCAAGGATGAC	Moen, T., Hayes, B., Nilsen, F., Delgandi, M., Fjalestad, K. T., Fevolden, S.-E., Berg, P. R., Lien, S. 2008 Identification and characterisation of novel SNP markers in Atlantic cod: evidence for directional selection. BMC Genetics, 9: 18. . 9, 18. (10.1186/1471-2156-9-18)
Gm0588_0274	TAATGGCCAGGAACTGGTTG	ACTTTCAGACCTGTGAAACC	Moen, T., Hayes, B., Nilsen, F., Delgandi, M., Fjalestad, K. T., Fevolden, S.-E., Berg, P. R., Lien, S. 2008 Identification and characterisation of novel SNP markers in Atlantic cod: evidence for directional selection. BMC Genetics, 9: 18. . 9, 18. (10.1186/1471-2156-9-18)
HSP90	GTGAGTTAGTGTGGTCATCG	TCTTCCACGTGCGATCCACC	Nielsen, E. E., Hemmer-Hansen, J., Poulsen, N. A., Loeschcke, V., Moen, T., Johansen, T., Mittelholzer, C., Taranger, G. L., Ogden, R., Carvalho, G. R. 2009 Genomic signatures of local directional selection in a high gene flow marine organism; the Atlantic cod (Gadus morhua). BMC Evolutionary Biology. 9, 276. (10.1186/1471-2148-9-276)
