# Supplementary material for: The globalization of naval provisioning: ancient DNA and stable isotope analyses of stored cod from the wreck of the Mary Rose, AD 1545
Source: R Soc Open Sci. 2015 Sep 9;2(9):150199. doi: 10.1098/rsos.150199 (PMC4593681; doi:10.1098/rsos.150199)
Supplement: Table_S4 [file rsos150199supp6.xlsx]

## Sheet: Table_S3
sample/locus	cgpGmo-S1039a	cgpGmo-S1089	cgpGmo-S1183	Gm1154	cgpGmo-S316	cgpGmo-S1260	cgpGmo-S1406	cgpGmo-S1830	Gm1386	cgpGmo-S1127	cgpGmo-S183	cgpGmo-S870	cgpGmo-S1978	Gm349_1196	Gm366	cgpGmo-S816a	cgpGmo-S596	cgpGmo-S2122	cgpGmo-S1423a	cgpGmo-S689	cgpGmo-S1853	cgpGmo-S920	Gm394	Gm335	cgpGmo-S866	cgpGmo-S2101	HSP90	Gm0588
control baseline data
Launceston-2029	TT	TT	GG	?	AA	?	AA	AA	TG	TT	AA	TT	AA	?	TT	GG	AA	TT	TT	?	?	AA	CC	GG	TT	TT	CC	AA
Launceston-2030	TT	?	?	?	AA	CC	?	AA	TG	TT	AA	TT	?	?	TT	GG	AA	TT	TT	?	?	AA	CC	GG	TT	TT	CC	AA
Launceston-2032	TT	TT	GA	?	AA	CC	GA	AA	TG	TT	AA	TT	AA	AA	TT	?	AA	TT	TT	?	?	AA	CC	GG	TT	TT	CC	AA
Launceston-2033	TG	TT	?	AA	AA	CC	?	AA	TG	TT	AA	TT	AA	?	TT	?	AA	TT	?	?	?	AA	CC	GG	TT	TT	CC	AA
Launceston-2034	TT	TT	GG	AA	AA	CC	GA	AA	TG	?	AA	TT	TA	?	TT	GG	AA	TT	?	AA	?	AA	CC	GG	TT	TT	?	AA
Bristol-1429	GG	TC	?	?	AA	?	AA	AA	GG	?	AA	TT	TT	GG	?	GA	AA	TT	TT	AA	?	?	CC	?	TT	TT	?	?
Bristol-1431	TT	?	GG	?	AA	CC	GA	AA	TG	TT	AA	TT	TA	?	TT	GG	AA	TT	TT	?	?	AA	CC	GG	TT	TT	?	AA
Bristol-1466	GG	?	AA	?	?	?	AA	?	?	?	AA	TT	?	?	?	GG	?	TT	?	?	AA	?	?	?	?	?	?	?
Bristol-1467	GG	TC	GG	?	AA	?	AA	AA	?	?	AA	TT	TT	AA	TT	AA	AA	?	?	?	AA	?	CC	?	?	TT	CC	?
Bristol-1468	TT	CC	AA	?	AA	?	AA	AA	?	?	GG	TT	?	?	CC	GG	AA	?	?	AA	AA	?	CC	?	?	TT	CC	?
Bristol-1470	TT	TT	GG	AA	AA	CC	AA	AA	TG	TT	AA	TT	AA	AA	TT	GG	AA	TT	TT	GA	CC	AA	CC	GG	TT	TT	?	?
Bristol-1471	?	?	?	?	AA	?	?	AA	?	?	?	TT	TT	?	?	?	AA	?	TT	AA	?	?	CC	GG	TT	?	CC	?
Bristol-1477	GG	?	AA	?	AA	CC	AA	AA	?	CC	AA	TT	AT	?	?	GG	AA	?	?	AA	AA	?	GG	?	TT	TT	?	?
Bristol-1478	TT	TT	?	?	AA	CC	GG	AA	GG	TT	AA	TT	AA	AA	TT	AA	AA	TT	TT	AA	?	AA	CC	?	TT	TT	CC	AA
Bristol-1480	TT	CC	AA	?	AA	?	AA	AA	?	?	AA	CT	?	?	TT	?	AA	CC	TT	AA	AA	?	CC	?	?	TT	CC	AA
Bristol-1491	TT	TT	GG	AA	?	CC	?	AA	TG	TT	AA	TT	?	?	?	GG	AA	TT	TT	AA	?	AA	CC	?	TT	TT	?	AA
Bristol-1525	GG	CC	?	?	AA	?	AA	AA	?	?	?	TT	TT	?	?	?	AA	?	TT	?	?	?	?	?	?	?	?	?
Bristol-1529	?	CC	AA	?	AA	GG	AA	AA	?	?	AA	CT	TT	?	TC	AA	AA	?	?	AA	AA	?	GC	?	?	TT	CC	?
Bristol-2192	TT	?	GG	?	AA	CC	?	?	?	TT	AA	?	?	?	?	?	AA	TT	TT	GG	AA	AA	?	?	TT	TT	?	?
Galway-2009	TT	CC	GG	?	AA	?	GA	AA	?	TT	AA	?	AT	?	TT	?	AA	?	TT	GA	AA	AA	CC	?	TT	TT	?	?
Galway-2010	TT	TT	GG	?	AA	CC	GG	AA	TG	TT	AA	TT	TA	?	TT	GG	AA	TT	TT	GG	CA	AA	GC	GG	TT	TT	?	GA
Galway-2013	?	TC	?	?	AA	CC	AA	?	GG	TT	AA	TT	AT	GA	?	GG	AA	?	TT	GA	AA	CC	GC	?	?	TT	?	?
Galway-2014	?	TT	GG	?	AA	CC	?	AA	TG	TT	AA	TT	?	?	TT	GG	AA	TT	TT	?	?	AA	CC	GG	TT	TT	?	AA
Galway-2015	TT	TT	GG	AA	AA	CC	GG	AA	TT	TT	AA	CT	AA	GA	TT	?	AA	TT	TT	GA	CA	AA	CC	GG	TT	TT	CC	AA
Galway-2016	TT	TT	GG	AA	AA	CC	AA	AA	TT	TT	AA	TT	AA	AA	TT	GG	AA	TT	TT	AA	CA	AA	GC	GG	TT	TT	CC	AA
Galway-2017	TT	TT	GG	?	AA	CC	GA	AA	TT	TT	AA	TT	TT	AA	TT	GG	AA	TT	TT	GA	CA	AA	CC	GG	TT	TT	CC	AA
Galway-2019	TT	TT	GG	AA	AA	CC	GA	AA	TG	TT	AA	TT	AA	AA	TT	GG	AA	TT	TT	GG	CC	AA	CC	GG	TT	TT	CC	AA
Galway-2020	?	?	GG	?	AA	CC	?	AA	GG	TT	?	TT	TT	?	TT	?	AA	TT	TT	AA	CA	AA	CC	GG	TT	TT	CC	AA
Galway-2021	TT	TT	GG	?	AA	CC	GG	AA	TG	TT	AA	TT	AA	GA	TT	GA	AA	TT	TT	GG	CA	AA	CC	GG	CT	TT	CC	AA
Galway-2022	TG	TC	GG	?	TA	GC	AA	?	GG	TT	AA	CT	AT	?	TC	GG	AA	TT	TT	AA	AA	AA	CC	?	TT	TT	CC	?
Galway-2023	TT	?	AA	?	AA	CC	AA	AA	?	?	AA	CT	TT	?	TC	GA	AA	TT	TT	AA	AA	?	CC	?	TT	?	?	AA
Galway-2024	TT	TT	GG	?	AA	CC	GA	AA	TG	TT	AA	TT	AA	AA	TT	GG	AA	TT	TT	GA	CC	AA	CC	GG	TT	TT	CC	AA
Cork-2081	TT	TC	GA	?	AA	?	AA	AA	TG	CC	AA	TT	AA	?	TT	GG	AA	TT	TT	AA	CA	?	CC	?	TT	TT	?	?
Cork-2082	?	CC	GG	?	AA	CC	AA	AA	?	TT	?	TT	TT	?	CC	GG	AA	TT	TT	AA	CA	?	CC	?	CT	TT	?	?
Cork-2084	GG	CC	GA	AA	?	?	AA	?	?	?	AA	TT	TT	GG	TT	GG	AA	?	CT	AA	CA	?	CC	?	CT	TT	?	?
Cork-2085	?	CC	GA	?	AA	?	AA	?	?	?	GA	TT	TT	?	TC	GG	AA	CT	TT	AA	?	?	CC	GG	CT	TT	?	?
Cork-2086	TT	CC	GG	?	AA	CC	GG	AA	?	?	?	TT	TT	GG	TT	GG	AA	?	TT	AA	AA	?	CC	?	CC	?	?	?
Cork-2092	TT	CC	AA	?	AA	?	AA	AA	?	?	?	TT	AA	GG	TC	AA	AA	TT	TT	AA	AA	?	CC	?	TT	GG	?	?
Cork-2093	TT	TC	GG	?	AA	CC	AA	AA	?	?	?	TT	TT	?	TC	GA	AA	TT	TT	AA	AA	?	CC	?	TT	TT	?	?
Cork-2095	TT	TT	GG	?	AA	CC	AA	AA	TG	TT	AA	TT	AA	?	TT	GG	AA	TT	TT	AA	CA	AA	CC	GG	TT	TT	?	AA
Cork-2097	TT	TT	GG	AA	AA	CC	AA	AA	TG	TT	AA	TT	AA	?	TT	GG	AA	TT	TT	GA	CA	AA	GC	GG	TT	TT	?	GG
Cork-2098	TT	TT	GG	AA	AA	CC	GA	AA	TG	TT	AA	TT	TT	?	TT	GG	AA	TT	TT	GG	?	AA	CC	GG	TT	TT	?	GA
Bornais-2166	TT	TT	GG	AA	TA	GC	GG	AA	TG	TT	AA	TT	AA	?	TT	GA	AA	TT	TT	AA	CC	AA	?	GG	CT	TT	CC	AA
Bornais-2167	TT	TT	GG	AA	AA	CC	AA	AA	TG	TT	AA	TT	TT	?	TT	GG	AA	TT	TT	GA	?	AA	CC	GG	TT	TT	CC	GA
Bornais-2168	TT	TT	GG	?	AA	CC	GA	AA	TG	TT	AA	CT	AA	?	TT	?	AA	TT	TT	AA	?	AA	CC	GG	TT	TT	CC	AA
Bornais-2169	TT	TT	GG	?	AA	CC	GA	AA	TG	TT	AA	TT	AA	?	TT	GG	AA	TT	CT	GA	?	AA	CC	GG	TT	TT	CC	AA
Bornais-2170	TT	TT	GG	AA	AA	CC	GG	AA	TG	TT	AA	TT	TT	?	TT	GG	AA	TT	TT	?	?	AA	CC	GG	TT	TT	CC	GA
Bornais-2171	TT	TT	GG	AA	?	GC	GG	?	TG	TT	AA	TT	AA	?	TT	GA	AA	?	TT	AA	?	AA	GC	GG	CT	TT	CC	AA
Bornais-2172	TT	TT	GG	AA	AA	CC	GA	AA	GG	TT	AA	TT	TA	?	?	GG	AA	TT	TT	AA	?	AA	CC	GG	TT	TT	?	AA
Bornais-2173	TT	TT	GG	AA	AA	CC	AA	AA	TG	TT	AA	TT	TT	?	?	GG	?	TT	TT	GA	?	AA	CC	GG	TT	TT	CC	AA
Bornais-2174	TT	TT	GG	AA	AA	CC	GA	AA	TG	TT	AA	TT	TA	?	TT	GG	AA	TT	CT	GG	?	AA	CC	GG	TT	TT	?	AA
London-1031	TT	TT	GG	?	TA	?	GG	AA	GG	TT	AA	TT	TT	GG	TT	AA	AA	TT	TT	AA	CA	AA	CC	GG	?	TT	CC	AA
London-1034	?	CC	GG	?	AA	?	AA	AA	?	?	AA	?	TT	?	?	GG	AA	?	TT	?	AA	?	?	?	?	?	?	?
London-1038	GG	CC	GG	?	AA	?	AA	AA	?	?	GG	?	?	?	?	GG	AA	CC	?	AA	AA	?	?	?	?	?	?	?
London-1065	TT	CC	GG	?	?	?	AA	?	GG	?	GG	?	?	?	?	?	AA	TT	TT	AA	AA	?	?	?	?	?	?	?
London-1071	?	CC	?	?	AA	?	AA	?	?	?	AA	TT	?	?	?	?	AA	?	TT	AA	AA	?	?	?	?	?	?	?
London-1075	?	CC	AA	?	?	?	AA	?	?	?	?	?	?	?	?	?	?	?	?	?	?	?	?	?	?	?	?	?
London-1079	TT	CC	GG	?	AA	?	AA	AA	?	?	?	?	?	?	?	?	AA	?	TT	AA	?	?	?	?	?	?	?	?
London-1117	?	CC	?	?	AA	?	AA	AA	?	TT	GA	?	TT	?	CC	?	AA	?	TT	AA	AA	?	?	?	?	?	?	?
London-1120	?	?	GG	?	AA	?	AA	AA	GG	?	GG	?	?	?	?	?	AA	?	TT	AA	AA	?	?	?	?	?	?	?
London-1127	?	CC	AA	?	AA	?	AA	?	?	?	AA	?	TT	?	?	?	AA	TT	CT	AA	AA	?	?	?	?	?	?	?
York-2000	TT	CC	AA	?	AA	?	AA	AA	?	?	GA	?	?	?	TT	?	AA	TT	TT	AA	AA	?	?	?	?	?	?	?
York-2001	?	CC	AA	?	AA	?	AA	?	GG	?	?	TT	TT	?	TT	?	AA	CC	TT	AA	?	?	?	?	?	?	?	?
York-2002	?	CC	AA	?	?	?	AA	AA	GG	TT	GG	?	TT	?	TC	?	AA	?	TT	AA	AA	?	?	?	?	?	?	?
York-2155	TT	CC	GA	?	AA	CC	AA	AA	?	?	GG	TT	TA	AA	?	GG	AA	CT	TT	AA	AA	?	CC	CC	?	?	?	?
York-2156	?	CC	AA	?	AA	?	AA	AA	GG	CC	GA	TT	TT	AA	?	GA	AA	CT	TT	AA	?	?	CC	?	?	?	?	?
York-2157	?	TT	?	?	AA	CC	GG	AA	?	?	?	TT	?	?	TT	AA	AA	?	TT	?	?	AA	?	?	?	?	?	?
York-2158	TG	TT	?	?	TA	CC	GG	?	TG	CT	GA	?	AA	?	?	GA	AA	CT	TT	AA	?	AA	CC	CC	CT	TT	CC	?
York-2159	?	CC	AA	?	?	?	AA	AA	?	?	?	TT	?	?	?	?	AA	?	TT	AA	?	?	CC	?	?	?	?	?
York-2160	TT	CC	GG	?	AA	CC	GA	?	GG	TT	GA	TT	AA	?	?	GA	AA	CC	TT	AA	?	?	CC	GC	CC	?	?	AA
York-2161	TG	CC	?	?	?	?	GA	AA	GG	TT	AA	TT	TT	GG	TT	AA	AA	CT	TT	GA	?	AA	CC	CC	CT	?	?	?
York-2162	?	CC	GA	?	AA	?	AA	AA	GG	?	GA	TT	?	?	TC	?	AA	?	?	AA	?	?	?	?	?	?	?	?
York-2163	TG	CC	GA	?	AA	?	AA	AA	?	CC	GG	TT	AA	?	?	GG	AA	?	TT	AA	AA	?	CC	?	?	?	?	AA
York-2164	TG	TT	GG	?	AA	CC	AA	AA	GG	CC	AA	CT	AA	?	CC	AA	AA	?	CT	AA	AA	?	CC	GG	?	TT	CC	?
Aberdeen-2120	TG	CC	GG	?	AA	GG	AA	AA	TT	TT	?	TT	AT	?	TC	GG	AA	TT	?	AA	CC	?	CC	?	CT	GT	?	?
Aberdeen-2121	GG	CC	GG	?	AA	CC	GA	AA	?	CC	GA	?	TT	?	TC	GG	AA	CT	TT	AA	AA	AA	CC	CC	?	GT	?	?
Aberdeen-2123	TT	TT	GG	AA	TA	GC	?	AA	TG	TT	AA	TT	TA	?	TT	GA	AA	TT	?	GG	CC	AA	CC	GG	CT	TT	?	?
Aberdeen-2124	?	?	GG	?	TA	CC	GG	AA	TG	TT	AA	TT	TA	?	TT	GA	AA	TT	CT	GA	CA	CA	CC	GG	CT	TT	?	AA
Aberdeen-2125	TT	TT	GG	CC	TT	CC	GG	AA	GG	TT	AA	TT	AA	?	TT	AA	AA	TT	TT	GA	CC	AA	CC	GG	CC	GT	?	AA
Aberdeen-2126	TT	TT	GG	AA	TA	GC	GG	AA	GG	TT	AA	TT	TT	?	TT	AA	AA	TT	TT	GA	CC	AA	CC	GG	?	TT	?	AA
Aberdeen-2129	TG	TC	GA	CA	TA	GG	GG	AA	GG	CT	GA	CT	AA	?	TC	AA	AA	CT	CT	GA	CA	CA	CC	GG	CC	TT	?	AA
Aberdeen-2132	GG	CC	AA	CA	AA	GC	GG	GG	GG	TT	GA	CC	TT	?	CC	AA	AA	CT	TT	GA	AA	?	?	CC	CC	GT	?	GG
Aberdeen-2134	TT	TT	GG	?	TA	GG	GG	AA	GG	TT	AA	TT	TT	?	TT	AA	?	TT	TT	AA	CC	AA	CC	GG	CC	GT	?	GA
Aberdeen-2154	TG	TC	?	AA	TA	CC	GA	AA	TG	CT	?	CT	TA	?	TC	GA	AA	?	?	AA	CA	CA	CC	GG	CT	TT	?	?
Robert's Haven-1986	TT	TT	GG	?	TA	CC	GG	AA	GG	TT	AA	TT	TT	GG	TT	AA	AA	TT	TT	GA	CC	AA	CC	GG	CC	TT	CC	AA
Robert's Haven-1987	TT	TT	GG	AA	AA	CC	AA	AA	TG	TT	AA	TT	AA	?	TT	GG	AA	TT	TT	GA	CA	AA	CC	GG	TT	TT	CC	AA
Robert's Haven-1988	TT	TT	GG	AA	AA	CC	AA	AA	TG	TT	AA	TT	AA	?	TT	GG	AA	TT	CT	GA	CC	AA	CC	GG	TT	TT	CC	AA
Robert's Haven-1989	TT	TT	GG	CA	AA	GC	GG	AA	TG	TT	AA	TT	AA	?	TT	GA	AA	TT	TT	AA	CA	AA	CC	GG	CT	TT	CC	AA
Robert's Haven-1990	?	TT	GG	AA	AA	CC	AA	AA	TG	TT	AA	TT	?	AA	TT	GG	AA	TT	TT	AA	CC	AA	?	GG	TT	TT	CC	AA
Robert's Haven-1991	TT	TT	GG	AA	AA	CC	AA	AA	TG	TT	AA	TT	AA	AA	TT	GG	AA	TT	CT	AA	CA	AA	CC	GG	TT	TT	CC	GA
Sandwick-2067	TG	TC	GA	CC	TA	GC	GG	AA	GG	CT	GA	CT	AA	?	TC	AA	AA	CT	TT	AA	CC	CA	CC	GG	CC	TT	?	AA
Sandwick-2073	TG	TC	GA	CA	TT	GC	GG	AA	GG	CT	GA	CT	AA	?	TC	AA	AA	CT	TT	GA	CC	CA	GC	GG	CC	TT	?	AA
Sandwick-2076	TT	TT	GG	?	AA	CC	GA	AA	TG	TT	AA	TT	AA	?	TT	GG	AA	?	TT	AA	CC	AA	GC	GG	TT	TT	?	AA
Sandwick-2077	?	TC	GA	?	AA	GG	GG	?	GG	TT	GA	?	TA	?	TC	AA	AA	?	TT	AA	CC	CC	CC	GC	CC	GT	?	AA
Sandwick-2078	TT	TT	GG	?	?	GC	GA	AA	TG	TT	AA	TT	TA	?	TT	GA	AA	TT	TT	AA	CC	AA	CC	GG	CT	TT	?	AA
Gdańsk-179	GG	CC	AA	AA	TT	GC	?	GG	TG	?	GG	CC	TA	GG	CC	AA	AA	CT	TT	GA	CA	CC	CC	GC	CC	GT	CT	AA
Gdańsk-180	GG	CC	AA	CC	TA	CC	GA	GG	GG	CC	GG	CC	AA	?	CC	GA	AA	CC	TT	AA	CC	CC	GG	GC	CT	GT	CC	AA
Gdańsk-182	GG	CC	AA	CA	TA	CC	GA	GG	TG	CC	GG	CC	TA	?	CC	GA	AA	CC	TT	GA	CC	CC	CC	GG	CT	TT	CT	AA
Gdańsk-183	GG	CC	AA	?	AA	GC	AA	GG	TT	CC	GG	CC	AA	?	CC	GG	AA	CC	TT	AA	CC	CC	CC	CC	TT	TT	CT	AA
Gdańsk-1158	GG	CC	AA	CA	TA	CC	GA	GG	TT	CC	GG	CT	TA	?	CC	GA	AA	CC	TT	AA	CC	CC	GC	GC	CT	TT	CT	AA
Gdańsk-1335	?	?	AA	?	AA	?	AA	AA	?	?	?	TT	?	?	?	?	AA	TT	?	?	?	?	?	?	?	?	CC	AA
Gdańsk-1345	GG	?	AA	AA	AA	CC	AA	?	TT	CC	GA	?	TT	?	CC	GG	AA	CC	TT	GA	?	CC	?	GG	TT	TT	CC	AA
Uppsala-446	TG	TC	GA	?	TA	GC	GG	?	GG	TT	GA	CT	AA	?	TC	AA	AA	?	?	AA	?	?	?	?	CC	?	?	?
Uppsala-448	?	TC	GA	CC	TT	CC	GG	GA	TG	CT	GA	CT	TA	GG	TC	AA	AA	CT	TT	GA	CC	CA	CC	GC	CC	TT	CC	AA
Uppsala-449	TG	TC	GA	?	AA	CC	GA	AA	GG	CT	AA	CT	AA	AA	TC	GG	AA	TT	TT	GA	CC	CA	CC	GG	TT	TT	CC	AA
Uppsala-451	GG	CC	AA	AA	AA	CC	GA	?	TT	CC	AA	CC	AA	AA	CC	GG	AA	CC	TT	AA	CC	CC	GC	CC	TT	TT	CT	AA
Uppsala-452	GG	CC	AA	AA	AA	CC	GA	GG	?	CC	GG	CC	AA	?	CC	GG	AA	CC	TT	GG	?	CC	GC	CC	TT	TT	?	AA
Uppsala-453	GG	CC	AA	?	TA	GC	GA	?	TG	CT	GG	CC	AA	?	CC	GA	AA	CC	TT	GA	CC	CC	CC	CC	CT	TT	CT	AA
Uppsala-455	GG	CC	AA	CA	?	GC	GA	?	TG	CC	GG	CC	AA	?	CC	GA	AA	CC	TT	AA	?	CC	CC	GG	CT	TT	CC	AA
Oslo-834	?	CC	AA	?	AA	GG	GG	?	GG	?	?	TT	TT	?	TT	GA	AA	TT	TT	AA	?	AA	?	GG	CT	GG	CC	?
Oslo-835	TG	CC	AA	?	AA	CC	GG	?	GG	CC	AA	TT	AT	?	CC	?	AA	?	TT	TA	CC	CC	?	CC	CT	TT	CC	AA
Oslo-836	TG	TC	GA	?	AA	GC	GG	?	GG	CT	GA	CT	TA	?	?	?	AA	?	TT	GA	AA	?	GC	GG	CC	TT	CC	AA
Oslo-837	?	TT	GG	CA	AA	GC	GG	AA	GG	TT	AA	TT	TA	?	TT	AA	AA	TT	TT	AA	?	AA	CC	GG	CC	GT	CC	AA
Oslo-838	TG	TC	GA	CC	?	GC	?	?	GG	CT	GA	CT	TA	?	TC	?	AA	CT	TT	?	?	AA	GC	GG	CC	GT	CC	AA
Oslo-839	TG	TC	GA	AA	AA	CC	GA	?	GG	CT	GA	TT	AA	?	TC	GG	AA	TT	CT	GA	?	CA	CC	GG	TT	TT	CC	AA
Oslo-848	?	CC	GA	?	AA	?	AA	AA	GG	?	GG	TT	?	?	?	GG	AA	CT	TT	AA	AA	AA	CC	GG	TT	?	CC	?
Oslo-851	TT	TC	?	?	AA	GG	GG	?	GG	CC	GA	CT	TA	?	?	GA	AA	TT	TT	AA	?	AA	?	GG	CC	TT	CC	AA
Oslo-852	TG	TC	GA	?	AA	CC	GG	?	GG	?	GA	CT	TT	?	TC	?	AA	TT	TT	AA	?	AA	GC	GC	CC	TT	CC	?
Oslo-853	TT	TT	GG	CC	?	CC	GA	AA	TG	?	AA	TT	TA	?	TT	GA	AA	TT	TT	?	?	AA	CC	GG	CT	TT	?	AA
Oslo-854	GG	CC	AA	?	?	GC	GG	GG	?	CC	GG	CC	AA	?	CC	AA	AA	CT	TT	AA	?	?	?	GG	CC	GT	CC	GA
Bergen-720	?	?	?	?	?	?	?	AA	GG	?	AA	?	TA	?	?	?	AA	TT	CT	AA	?	?	?	?	?	?	?	?
Bergen-724	TT	CC	?	?	AA	?	AA	AA	GG	CC	GG	?	TT	?	?	GG	AA	?	CC	?	?	?	?	?	?	?	?	?
Bergen-726	TT	CC	?	?	?	?	AA	?	?	?	?	?	TT	?	TT	GG	AA	TT	TT	GA	CA	?	?	?	?	?	?	?
Bergen-727	?	?	?	?	TT	GG	AA	AA	GG	?	AA	?	TT	?	TT	GG	AA	TT	TT	AA	?	?	?	?	?	?	?	?
Bergen-730	?	?	?	?	?	?	AA	AA	GG	?	?	TT	AA	?	TC	AA	AA	?	TT	GG	AA	?	?	?	?	?	?	?
Storvågan-353	?	CC	AA	?	?	?	AA	?	?	?	GG	TT	?	?	?	GG	AA	?	?	AA	?	?	CC	?	TT	?	?	?
Storvågan-354	TT	CC	AA	?	AA	?	GA	AA	GG	?	?	TT	TT	?	?	GG	AA	?	TT	AA	?	?	CC	CC	?	TT	?	?
Storvågan-355	TG	TC	GA	?	TA	GC	GG	GA	GG	CT	GA	CT	TA	GG	TC	AA	AA	CT	CT	AA	CA	CA	GC	CC	CC	GT	CC	AA
Storvågan-356	?	CC	GG	?	?	?	AA	AA	?	?	GG	CT	TT	?	?	?	AA	?	TT	AA	?	?	GC	?	?	GG	?	?
Storvågan-357	TT	CC	?	?	AA	CC	AA	AA	?	CC	CC	TT	?	?	TC	GG	AA	TT	TT	AA	AA	CC	CC	?	?	GG	CC	?
Storvågan-359	TG	TC	GA	?	TA	GC	GG	GA	GG	CT	GA	CT	TA	GG	TC	AA	AA	CT	TT	GG	CA	CA	GC	GG	CC	TT	CC	GA
Storvågan-1870	?	TC	AA	?	AA	GG	GA	AA	GG	CC	GA	?	TT	?	?	?	AA	?	CC	GA	?	?	?	?	?	GG	?	?
Storvågan-1871	TT	CC	AA	?	AA	?	GA	AA	?	?	AA	TT	TT	AA	?	?	AA	CT	TT	AA	AA	?	CC	?	?	GG	?	?
Skonsvika-1301	GG	CC	AA	CA	TA	CC	GG	GG	GG	CC	GG	CC	TT	GG	CC	AA	AA	CT	CT	GG	CC	CC	GC	GC	CC	GT	CC	GA
Skonsvika-1302	GG	CC	AA	CC	AA	CC	GG	GG	GG	CC	GG	CC	TA	GG	CC	AA	AA	CC	TT	GA	CA	CC	GC	CC	CC	GT	CC	GA
Skonsvika-1303	GG	CC	AA	CC	AA	GC	GG	GG	GG	CC	GG	CC	AA	GG	CC	AA	AA	CT	TT	GA	AA	CC	GG	CC	CC	TT	CC	GA
Skonsvika-1304	GG	CC	AA	CC	TT	GG	GG	GG	GG	CC	GG	CC	TA	GA	CC	AA	AA	CC	TT	GA	CA	CC	CC	GC	CC	TT	CC	GA
Kongshavn-1297	GG	CC	AA	CA	TT	CC	GG	GG	GG	?	GA	CC	AA	GG	CC	AA	AA	CC	CT	GA	CA	CC	GC	GC	CC	TT	CC	GA
Kongshavn-1298	TG	TC	GA	CC	?	GC	GG	?	GG	CT	GA	CT	TA	?	TC	?	AA	CT	TT	GG	?	CA	GC	?	CC	TT	CC	AA
Kongshavn-1299	TG	TC	GA	CC	AA	GC	GG	?	GG	CT	AA	CT	AA	GG	TC	AA	AA	CT	TT	GA	CA	CA	GC	GC	CC	TT	CC	AA
Kongshavn-1300	GG	CC	AA	CA	AA	GC	GG	GG	GG	CC	GG	CC	AA	GG	CC	AA	AA	CC	TT	GA	CA	CC	GC	CC	CC	TT	CC	AA
Kongshavn-1305	GG	CC	AA	CC	AA	GG	GG	GA	GG	CT	GA	CT	AA	GG	CC	AA	AA	CT	TT	GG	CA	CC	GC	CC	CC	TT	CC	AA
Kongshavn-1306	TG	TC	GA	CA	TA	GC	GG	GA	GG	CT	GA	CT	AA	GG	TC	AA	AA	CT	TT	GA	CA	CA	GG	GC	CC	TT	CC	AA
Skriðuklaustur-1262	GG	CC	AA	CC	TT	GC	GG	GG	GG	CT	GG	CC	TT	GG	CC	AA	AA	CT	TT	GA	CC	CC	CC	CC	CC	TT	CC	AA
Skriðuklaustur-1265	GG	CC	AA	CC	?	GC	AA	GG	GG	CC	?	CC	TT	GG	CC	AA	AA	TT	TT	GA	CA	CC	GC	CC	CT	TT	CC	AA
Skriðuklaustur-1266	GG	CC	AA	CC	TA	CC	?	GG	GG	CC	?	CC	AA	GG	CC	AA	AA	CT	CT	AA	CA	CC	CC	CC	CC	TT	CC	AA
Skriðuklaustur-1267	TG	TC	GA	AA	TA	GG	GG	GA	GG	CT	GA	CT	TA	GG	TC	AA	AA	TT	TT	GA	CA	CA	?	CC	CC	TT	CC	GA
Skriðuklaustur-1268	GG	CC	AA	AA	TT	GC	GG	GA	GG	CC	GG	CC	TA	GG	CC	AA	AA	?	TT	AA	CA	CC	GC	GC	CC	GT	CC	GA
Skriðuklaustur-1269	GG	CC	AA	CA	TT	GC	GG	GG	GG	CC	GA	CC	AA	GG	CC	AA	AA	CT	CT	GA	CA	CC	GC	CC	CC	TT	CC	AA
Skriðuklaustur-1270	GG	CC	AA	CC	TT	CC	GG	GG	GG	CC	GA	CC	TA	GG	CC	AA	AA	CC	TT	GG	AA	CC	GC	CC	CC	TT	CC	AA
Skriðuklaustur-1271	GG	CC	AA	CA	AA	CC	GG	GG	GG	CC	GG	CC	AA	GG	CC	AA	AA	CC	TT	GA	CA	CC	CC	CC	CC	TT	CC	AA
Skriðuklaustur-1272	TG	TC	GA	CA	TA	GC	GG	GA	GG	CT	GA	CT	AA	GG	TC	AA	AA	CT	TT	AA	CC	CA	CC	CC	CC	GT	CC	AA
Skriðuklaustur-1273	GG	CC	AA	AA	TA	CC	GG	GG	GG	CT	GG	CC	AA	GG	CC	AA	AA	TT	TT	AA	CA	CC	CC	CC	CC	TT	CC	AA
Skriðuklaustur-1275	GG	CC	AA	CC	TA	GC	GG	GG	GG	CC	GG	CC	AA	GG	CC	AA	AA	CT	TT	GG	CC	CC	CC	CC	CC	GG	CC	AA
Skriðuklaustur-1276	TG	TC	GA	CC	TA	GC	GG	GA	GG	CT	GA	CT	AA	GG	TC	AA	AA	CT	TT	AA	CA	CA	CC	GC	CC	GT	CC	GA
Dos de Cheval-2135	GG	CC	AA	CA	TA	GC	GG	?	GG	CC	?	TT	?	?	?	AA	AA	CT	TT	AA	CC	CC	CC	GG	CT	TT	CC	AA
Dos de Cheval-2140	GG	CC	AA	CA	TT	CC	GG	GG	GG	TT	AA	CC	TA	?	CC	AA	AA	CT	?	AA	CA	CC	GG	CC	CC	GG	?	GG
Dos de Cheval-2141	GG	CC	AA	AA	TA	CC	GG	GG	?	CT	AA	CC	TA	?	CC	AA	AA	CC	TT	GA	AA	CC	GG	CC	CC	GG	?	GG
Dos de Cheval-2142	GG	CC	AA	AA	AA	GC	GG	GG	GG	?	?	CC	TA	?	CC	AA	AA	CC	TT	GG	AA	?	GG	CC	CC	GT	?	GA
Dos de Cheval-2143	GG	CC	AA	AA	AA	GC	GG	GG	GG	TT	GG	CC	TT	?	CC	?	AA	CT	TT	AA	CC	CC	GG	CC	CC	GG	?	GA
Dos de Cheval-2144	GG	CC	AA	CA	TT	GC	GG	GG	GG	TT	GA	CC	TA	?	CC	AA	AA	CT	TT	GA	AA	CC	?	CC	CC	GT	?	GG
Dos de Cheval-2147	GG	CC	AA	CA	TA	GC	GG	GG	GG	TT	GA	CC	TT	?	CC	AA	AA	CT	CT	GA	CA	CC	CC	CC	CC	GT	?	GG
Dos de Cheval-2148	?	?	?	?	?	?	?	GG	TG	TT	GA	CC	TA	?	CC	GA	AA	CT	TT	AA	CA	CC	GG	CC	CT	GT	?	GG
Dos de Cheval-2149	GG	CC	AA	CC	AA	GC	GG	?	GG	TT	GG	CC	TT	?	CC	AA	AA	CT	CT	AA	CA	CC	?	?	CC	GT	?	GG
Dos de Cheval-2150	GG	CC	AA	CA	AA	GC	GG	GG	TG	TT	GA	CC	AA	?	CC	GA	AA	CC	TT	AA	CC	CC	GG	CC	CT	GT	?	GG
Dos de Cheval-2151	GG	CC	AA	AA	?	GC	GG	GG	?	CT	AA	CC	TA	?	CC	AA	AA	TT	CT	AA	AA	CC	GG	CC	CC	GG	?	GG
Dos de Cheval-2152	GG	CC	AA	CA	AA	GC	GG	GG	GG	TT	GA	CC	TT	?	CC	AA	AA	CT	?	GG	CA	CC	GG	CC	CC	GT	?	?
Dos de Cheval-2153	GG	CC	AA	CA	TA	GG	GG	GG	GG	TT	GG	CC	AA	?	CC	AA	AA	CC	?	GA	AA	CC	GG	CC	CC	GG	?	?
Mary Rose targets
Mary Rose-1	TG	TC	GA	CC	TA	GG	GG	?	GG	CT	GA	CT	AA	?	TC	AA	AA	CT	TT	GG	?	CA	CC	CC	CC	TT	CC	AA
Mary Rose-2	TT	TT	GG	CC	TA	GG	GG	AA	GG	TT	AA	TT	AA	?	TT	AA	AA	TT	CT	GA	?	AA	CC	GC	CC	TT	CC	AA
Mary Rose-3	GG	CC	AA	AA	TT	CC	GG	GG	GG	TT	GG	CC	TT	?	CC	AA	AA	CT	TT	GA	?	CC	GC	CC	CC	GT	CC	GA
Mary Rose-4	GG	CC	AA	AA	AA	GC	GG	?	GG	CT	GG	CC	AA	?	CC	AA	AA	CT	TT	GG	?	CC	CC	GG	CC	GT	CC	AA
Mary Rose-5	GG	CC	AA	CA	AA	GC	GG	GG	GG	CC	GG	CC	AA	?	CC	?	AA	CC	TT	GG	?	CC	CC	GC	CT	TT	CC	AA
Mary Rose-6	TG	TC	GA	CC	TA	GC	GG	?	GG	TT	GA	CT	AA	?	TC	AA	AA	TT	TT	GA	?	CA	CC	GC	CC	TT	CC	AA
Mary Rose-7	GG	CC	AA	CA	AA	CC	GG	GG	GG	CC	GG	CC	AA	?	CC	AA	AA	CC	TT	AA	?	CC	GG	CC	CC	TT	CC	AA
Mary Rose-8	TG	CC	?	?	AA	?	AA	GG	GG	CC	GG	CC	TA	?	CC	AA	AA	CT	TT	GG	?	CC	GG	GC	CC	TT	CC	AA
Mary Rose-9	GG	CC	AA	CC	TT	GC	GG	GG	GG	CC	GG	CC	TA	?	CC	AA	AA	CT	TT	GG	?	CC	GG	CC	CC	TT	CC	AA
Mary Rose-10	TG	TC	GA	CA	TA	GC	GG	?	GG	CT	GA	CT	TA	?	TC	AA	AA	TT	TT	GG	?	CA	CC	GG	CC	GT	CC	AA
Mary Rose-11	GG	TC	GA	CA	TA	GG	GG	?	GG	TT	GA	CT	AA	?	TC	AA	AA	CT	CT	GA	?	CA	GC	CC	CC	TT	CC	AA
